# Supplementary material for: Genome-wide effects of the antimicrobial peptide apidaecin on translation termination in bacteria
Source: eLife. 2020 Oct 8;9:e62655. doi: 10.7554/eLife.62655 (PMC7544508; doi:10.7554/eLife.62655)
Supplement: Source data 2. [file elife-62655-data2.csv.zip › Source_data_2_Ribo_seq_score_system_correlation.csv]

Gene	Stop_Codon_score_Api_mean	Stop_Codon_score_Ctrl_mean	Readthrough_score_Api_mean	Readthrough_score_Ctrl_mean	SC_score_Api_A	SC_score_Api_B	SC_score_Ctrl_A	SC_score_Ctrl_B	RT_score_Api_A	RT_score_Api_B	RT_score_Ctrl_A	RT_score_Ctrl_B	rpf_density_Api_mean	rpf_density_Ctrl_mean	Asymmetry_Api_mean	Asymmetry_Ctrl_mean	tpm_Api_mean	tpm_Ctrl_mean	3'_SHAPE_reactivity_score
accD	13.28	0.08	13.32	0.01	12.92	13.64	0.09	0.07	11.45	15.19	0.02	0.01	0.69	10.19	0.01	-0.19	560.82	580.54	NA
ackA	4.56	0.01	1.40	0.03	5.40	3.72	0.02	0.01	1.42	1.38	0.03	0.03	4.4	25.52	2.06	0.58	393.45	616.99	0.24
acnA	1.98	0.25	14.41	0.47	2.33	1.63	0.25	0.26	13.64	15.18	0.53	0.40	0.18	0.65	0.92	-0.18	18.19	30.01	NA
acnB	4.14	0.12	4.14	0.06	4.41	3.88	0.12	0.12	4.36	3.91	0.06	0.06	5.99	16.4	1.91	0.07	330.13	533.36	NA
acpP	9.64	0.42	2.66	0.15	10.51	8.76	0.44	0.41	2.32	3.00	0.15	0.14	76.44	169.59	2.94	-1.1	9965.37	9598.71	0.2
acpT	0.40	1.00	25.06	0.23	0.80	0.00	0.64	1.36	26.11	24.01	0.14	0.31	0.21	0.63	-1.05	-0.37	66.52	41.72	NA
acrR	31.96	4.88	0.77	0.04	30.90	33.01	4.04	5.72	0.56	0.98	0.08	0.00	0.12	0.69	0.89	-1.21	13.59	24.11	NA
acs	17.25	2.74	8.68	0.24	19.43	15.06	3.07	2.41	7.97	9.38	0.37	0.11	0.13	0.34	3.82	-0.38	6.67	9.42	NA
acuI	4.81	0.33	6.39	0.04	4.73	4.89	0.41	0.25	6.39	6.40	0.02	0.06	0.28	0.77	2.42	-0.51	25.87	25.49	NA
adeP	14.43	0.65	6.63	0.02	9.89	18.97	0.85	0.45	5.66	7.61	0.03	0.02	0.95	4.66	-0.87	-0.38	174.81	266.78	NA
adhE	14.61	4.00	8.94	0.50	13.76	15.46	3.72	4.28	9.04	8.84	0.48	0.52	0.46	2.25	3.56	0.15	38.87	58.72	NA
adk	11.94	0.44	6.15	0.04	13.91	9.97	0.40	0.48	5.82	6.47	0.06	0.03	2.45	24.5	0.76	-0.64	377.53	433.15	NA
ahpC	2.26	0.98	2.88	0.04	1.91	2.61	1.08	0.87	3.08	2.68	0.04	0.04	55.08	88.82	2.38	0.56	1380.51	1796.02	0.25
ahpF	24.03	0.71	12.21	0.02	18.07	29.99	0.59	0.83	11.85	12.56	0.04	0.00	0.89	4.25	2.02	-0.09	114.53	124.73	NA
ais	17.65	0.51	4.23	0.06	20.45	14.84	0.64	0.38	4.93	3.54	0.07	0.04	1.63	10.84	-0.18	-0.2	200.22	368.2	NA
alaA	5.43	0.32	9.00	0.12	4.73	6.14	0.21	0.44	9.76	8.24	0.09	0.14	0.67	4.67	2.82	0	59.92	142.25	NA
alaE	1.53	0.00	1.57	0.00	2.03	1.02	0.00	0.00	1.30	1.84	0.00	0.00	0.23	0.17	-1.84	-0.15	35.55	6.25	NA
alaS	19.14	0.77	14.56	0.05	13.91	24.37	0.79	0.75	10.21	18.90	0.05	0.04	0.92	10.69	1.35	0.13	213.48	456.79	0.6
allR	10.02	0.24	7.69	0.03	5.93	14.10	0.33	0.16	6.10	9.28	0.02	0.04	0.4	2.1	1.8	0.11	72.76	91.61	NA
alr	28.80	1.50	10.73	0.22	20.38	37.22	1.38	1.63	10.81	10.66	0.27	0.17	0.11	1.27	0.94	0.18	34.07	94.52	NA
amiC	52.49	1.05	10.37	0.10	52.69	52.29	0.45	1.65	11.66	9.08	0.10	0.11	0.18	0.71	0.52	-0.41	51.32	50.36	NA
amn	22.72	1.00	3.32	0.00	24.56	20.87	1.09	0.91	3.90	2.74	0.00	0.00	0.21	0.76	3.06	0.18	10.86	15.53	NA
aphA	6.92	0.34	9.10	0.44	5.11	8.74	0.68	0.00	8.55	9.65	0.38	0.51	0.15	0.51	1.98	-0.46	13.03	19.03	NA
apt	15.52	0.21	8.58	0.07	14.53	16.51	0.20	0.21	6.76	10.40	0.08	0.07	0.72	10.85	0.16	-0.15	197.67	260.2	NA
arcA	19.89	3.41	5.32	0.03	18.07	21.72	3.23	3.59	5.63	5.02	0.03	0.02	3.38	5.54	2.09	0.26	648.55	231.59	NA
arfA	0.02	0.00	0.01	0.00	0.03	0.01	0.00	0.00	0.01	0.01	0.00	0.00	29	0.76	3.46	0.2	526.51	53.17	NA
argD	13.06	1.49	4.93	0.08	12.17	13.94	1.34	1.63	4.31	5.56	0.11	0.05	0.54	2.93	-0.93	0.11	92.93	102.3	NA
argE	5.52	0.43	6.61	0.10	4.78	6.25	0.64	0.21	6.06	7.15	0.11	0.09	0.81	2.54	2.53	0.22	55.13	69.14	NA
argG	4.81	0.03	4.89	0.01	4.88	4.75	0.03	0.04	5.35	4.44	0.01	0.01	0.91	5.21	2.22	0.12	88.57	113.52	NA
argH	25.40	0.84	2.16	0.04	23.02	27.78	0.89	0.78	1.56	2.76	0.03	0.05	0.5	3.69	-0.77	0.04	118.25	139.09	NA
argI	4.68	1.60	2.62	0.05	5.82	3.54	1.85	1.35	2.27	2.96	0.04	0.06	0.28	1.3	0.28	0.09	20.91	35.51	NA
argP	54.04	3.06	0.84	0.05	49.89	58.19	2.94	3.18	0.60	1.07	0.07	0.04	0.14	1.04	1.72	-0.11	26.19	35.18	NA
argR	13.74	0.01	4.19	0.03	14.88	12.59	0.03	0.00	3.85	4.53	0.04	0.01	0.49	2.85	1.4	0.19	124.64	137.08	NA
argS	20.96	1.39	4.37	0.01	18.25	23.67	1.40	1.38	3.79	4.95	0.01	0.01	1.29	5.88	2.43	-0.23	169.48	182.81	NA
aroA	19.16	2.89	4.55	0.09	19.09	19.23	2.60	3.17	4.60	4.51	0.10	0.07	0.28	2.74	0.91	0.22	49.27	100.86	NA
aroB	13.78	1.72	2.86	0.49	12.64	14.92	1.23	2.21	3.10	2.61	0.51	0.46	0.91	1.15	-3.72	-0.55	181.19	268.8	NA
aroG	29.01	0.05	8.80	0.07	24.77	33.24	0.06	0.04	5.88	11.73	0.06	0.08	0.15	4.15	2.03	-0.31	34.94	86.12	NA
aroH	11.91	0.04	5.83	0.06	13.20	10.63	0.07	0.00	7.86	3.80	0.05	0.07	0.22	2.17	-0.15	-0.91	23.58	61.65	NA
aroK	8.04	1.00	22.01	0.11	6.28	9.80	1.31	0.69	23.66	20.37	0.09	0.13	1.01	8.39	0.09	-0.49	461.57	425.08	NA
aroL	21.86	1.21	5.00	0.05	21.17	22.56	1.49	0.93	4.23	5.77	0.03	0.07	0.18	0.59	-1.93	-0.45	44.04	38.94	NA
aroP	38.44	0.04	6.00	0.03	35.57	41.32	0.09	0.00	5.51	6.49	0.02	0.04	0.12	0.95	-0.01	-0.93	26.25	53.52	NA
artJ	22.48	1.79	5.74	0.13	23.05	21.91	1.78	1.80	6.05	5.43	0.17	0.10	0.17	1.42	1.13	-0.23	11.64	30.71	NA
asd	28.99	4.08	2.48	0.00	29.21	28.76	4.23	3.93	2.06	2.90	0.01	0.00	0.52	4.72	1.24	-0.71	108.15	148.53	0.77
asnA	5.98	0.29	5.82	0.17	6.03	5.93	0.29	0.29	5.74	5.90	0.13	0.21	0.47	6.71	0.84	-0.08	142.49	186.72	NA
asnB	6.39	0.00	3.96	0.02	7.10	5.68	0.00	0.00	4.79	3.12	0.00	0.04	0.46	2.14	3.13	0.04	34.94	51.11	NA
asnC	11.46	2.33	2.16	0.00	10.71	12.21	3.53	1.13	2.03	2.29	0.00	0.00	0.42	0.61	0.89	-0.28	15.5	10.7	NA
asnS	48.16	6.50	6.53	0.11	49.74	46.59	5.92	7.08	7.39	5.67	0.07	0.15	2.37	15.87	1.27	-0.09	302.87	481.4	0.35
aspA	38.38	7.18	11.85	0.22	37.48	39.28	7.93	6.43	10.29	13.42	0.21	0.24	0.64	3.85	2.6	-0.1	114.65	202.61	NA
aspC	5.45	0.90	1.94	0.01	4.47	6.43	0.98	0.83	1.71	2.17	0.00	0.01	3.09	12.23	2.64	0.05	180.83	243.53	NA
aspS	5.95	1.10	2.19	0.05	5.78	6.12	0.96	1.24	2.08	2.31	0.05	0.04	0.69	6.47	-0.93	0.09	133.53	224.93	0.77
avtA	42.74	3.27	8.89	0.09	37.22	48.25	3.30	3.25	10.30	7.47	0.08	0.10	0.21	4.24	1.15	-0.27	53.75	129.6	NA
azoR	8.40	1.74	4.90	0.04	10.02	6.79	1.22	2.27	4.31	5.50	0.06	0.03	0.32	1.51	3.25	0.79	18.92	29.87	NA
bacA	14.34	0.86	6.65	0.12	13.31	15.36	0.86	0.85	7.21	6.10	0.16	0.09	0.43	2.23	-0.9	-0.74	139.11	97.54	NA
bamD	13.02	4.97	2.99	0.06	12.72	13.32	4.18	5.76	2.84	3.15	0.04	0.08	0.73	5.51	-1.77	-0.71	80.09	177.96	0.51
bamE	16.65	3.09	2.48	0.04	16.56	16.73	3.21	2.97	1.77	3.19	0.06	0.01	2.72	5.77	-1.11	-0.66	489.69	201.14	NA
bax	29.83	9.95	4.40	0.05	27.67	32.00	10.03	9.87	4.08	4.72	0.06	0.04	0.36	0.73	-1.99	-0.59	81.13	67.17	NA
bfd	3.49	2.60	1.59	0.59	5.30	1.68	4.23	0.98	0.93	2.26	0.38	0.80	0.1	0.37	3.15	0.74	7.8	18.56	NA
bfr	3.29	0.00	2.61	0.26	1.83	4.74	0.00	0.00	3.30	1.92	0.51	0.00	0.11	0.12	2.18	0.17	8.26	11.2	NA
bglA	15.81	0.39	6.32	0.07	14.85	16.77	0.31	0.47	5.95	6.69	0.04	0.11	0.34	2.13	1.91	0.17	25.18	46.61	NA
bglX	23.29	0.30	17.59	0.08	25.10	21.48	0.00	0.61	18.95	16.22	0.06	0.10	0.16	1.16	1.17	-0.87	25.82	49.6	NA
bhsA	2.65	1.29	3.62	0.00	2.20	3.10	0.72	1.87	3.87	3.36	0.00	0.00	1.57	1.24	2.08	-0.13	31.68	14.56	NA
bioH	37.63	1.42	7.62	0.04	30.20	45.06	1.86	0.98	8.15	7.08	0.09	0.00	0.14	1.22	-0.21	-0.65	51.16	55.59	NA
bisC	47.24	4.09	6.87	0.32	45.78	48.69	3.64	4.53	8.44	5.31	0.34	0.31	0.13	0.48	3.21	-0.06	28.67	31.81	NA
blr	7.64	4.30	2.01	0.40	7.77	7.52	4.25	4.34	1.73	2.29	0.30	0.49	0.55	0.25	2.39	1.93	243.29	91.08	NA
bluR	18.73	2.36	1.13	0.03	21.86	15.60	2.04	2.68	1.62	0.65	0.07	0.00	0.2	0.27	1.11	-1.16	26.16	16.09	NA
bolA	5.71	2.25	4.38	0.05	5.86	5.56	2.24	2.27	3.79	4.98	0.00	0.09	1.27	1.56	2.45	0.6	233.56	104.58	NA
borD	1.54	0.34	2.37	0.75	1.53	1.54	0.40	0.28	2.28	2.46	0.75	0.75	18.51	56.26	1.52	-1.06	2386.76	1796.36	NA
brnQ	35.98	3.69	10.96	0.11	41.17	30.79	2.81	4.58	10.14	11.78	0.07	0.14	0.32	2.86	-0.03	-0.49	67.09	125.1	NA
can	25.01	0.33	5.81	0.08	26.53	23.49	0.29	0.36	5.81	5.82	0.07	0.09	0.99	14.08	0.07	-0.31	372.16	517.09	0.38
cca	22.05	3.14	18.65	0.17	23.64	20.47	3.27	3.01	17.64	19.66	0.17	0.17	0.13	0.43	-1.85	-0.02	42.1	38.05	NA
cdh	28.26	3.66	13.01	0.72	31.60	24.92	3.25	4.06	11.72	14.30	0.52	0.91	0.14	0.51	-0.14	0.95	25.15	27.96	NA
cfa	5.30	0.15	5.20	0.00	4.53	6.07	0.31	0.00	6.15	4.24	0.01	0.00	0.61	2.42	0.23	-0.08	62.98	101.83	NA
chaA	2.83	0.00	9.20	0.64	3.58	2.08	0.00	0.00	8.60	9.81	0.82	0.46	0.14	0.36	-1.92	-1.11	17.26	21.86	NA
chaC	3.48	1.07	9.27	0.17	5.84	1.12	1.16	0.97	8.17	10.37	0.13	0.22	0.12	0.3	-1.08	-0.4	33.11	18.05	NA
chbB	5.60	1.65	0.94	0.00	5.21	5.99	1.96	1.35	0.75	1.14	0.00	0.00	0.53	0.27	1.89	-0.72	22.51	15.09	NA
clpB	3.17	0.00	1.13	0.01	3.07	3.26	0.00	0.00	1.08	1.17	0.02	0.00	1.57	3.98	3.94	0.55	94.11	153.44	NA
clpP	23.02	1.42	9.76	0.06	22.01	24.03	1.39	1.44	9.42	10.10	0.05	0.07	1.43	8.71	-0.78	0.24	351.29	297.5	NA
clpX	19.29	2.48	2.34	0.02	19.01	19.56	2.39	2.57	1.46	3.21	0.03	0.01	1.77	7.43	-1.14	-0.42	454.16	406.73	NA
cmk	7.67	0.39	19.73	24.03	7.01	8.32	0.25	0.52	18.23	21.23	29.35	18.71	0.88	2.3	0	-0.15	429.08	226.74	NA
coaA	5.87	0.50	3.13	0.00	5.37	6.37	0.50	0.49	2.24	4.01	0.00	0.00	0.11	1.45	0.2	-0.26	13.91	48.37	NA
copA	0.58	1.49	1.40	0.12	0.77	0.40	0.84	2.15	0.92	1.89	0.13	0.12	0.35	0.27	-4.21	-1.92	27.36	19.72	NA
corA	19.91	1.64	1.33	0.05	18.89	20.93	1.62	1.65	0.83	1.84	0.09	0.00	1.54	1.06	0.52	0.64	275.94	61.4	NA
cra	22.30	3.04	6.08	0.10	21.75	22.85	2.88	3.20	5.74	6.43	0.12	0.07	0.29	2.11	0.67	-0.27	51.4	82.78	NA
crl	2.30	0.09	3.07	0.12	2.31	2.29	0.13	0.05	3.17	2.97	0.12	0.11	0.98	6.69	-0.36	-0.26	305.78	215.68	NA
cspA	5.53	1.56	2.66	0.04	5.35	5.71	1.42	1.70	2.48	2.84	0.04	0.05	181.1	313.82	1.44	-0.08	28254.04	11370.78	0.29
cspD	3.66	0.65	3.32	0.03	3.75	3.57	1.02	0.29	2.28	4.37	0.07	0.00	1.39	0.54	3.69	-0.81	231.21	142.02	NA
cspE	6.89	0.94	2.19	0.03	7.64	6.14	1.03	0.86	1.25	3.12	0.03	0.04	2.79	7.97	3.82	0.51	219.06	308.95	0.34
cspG	2.23	0.86	5.89	0.08	2.52	1.94	0.51	1.21	6.46	5.31	0.07	0.09	0.84	0.8	0.62	0.61	108.36	34.99	NA
csrA	7.52	0.49	1.66	0.15	7.16	7.89	0.51	0.46	1.61	1.72	0.14	0.16	16.22	27.54	1.98	-0.5	1947.26	1272.52	NA
cueO	20.70	4.85	3.89	0.01	16.84	24.56	5.48	4.21	3.79	4.00	0.03	0.00	0.24	0.64	2.5	0.41	24.38	19.12	NA
cueR	12.92	2.78	3.99	0.58	14.08	11.77	2.13	3.44	3.75	4.24	0.74	0.43	0.74	0.42	2.21	0.1	90.75	30.08	NA
cusC	27.28	2.17	0.75	0.14	29.84	24.72	2.51	1.83	0.73	0.78	0.16	0.12	0.23	1.59	-1.19	-0.64	58.48	91.17	NA
cyaY	8.58	0.53	3.28	0.22	8.46	8.70	0.64	0.43	2.38	4.18	0.27	0.17	1.43	4.89	1.11	0.16	205.31	127.39	NA
cybB	0.98	1.68	1.17	0.18	1.08	0.88	1.53	1.83	1.16	1.18	0.13	0.23	0.26	2.03	-2.08	-0.73	36.74	49.1	NA
cycA	7.63	0.45	3.80	0.01	4.92	10.35	0.54	0.36	4.27	3.33	0.01	0.00	0.37	1.51	0.22	-0.58	113.11	81.47	NA
cysB	5.45	0.61	1.97	0.00	3.31	7.60	0.74	0.48	2.45	1.48	0.00	0.00	0.26	1.6	1.82	0.26	20.97	36.28	NA
cysE	35.51	2.68	2.11	0.03	33.07	37.94	3.34	2.02	1.70	2.52	0.03	0.04	0.29	1.68	0.57	0.2	80.34	99.51	0.42
cysK	5.72	1.09	1.42	0.03	5.46	5.98	1.13	1.05	1.00	1.84	0.02	0.04	1.44	5.85	3.17	0.13	77.81	161.78	NA
cysM	50.98	5.16	3.81	0.69	49.54	52.41	4.88	5.45	3.29	4.34	0.52	0.85	0.19	0.91	1.87	0.48	46.87	40.59	NA
cysQ	1.55	0.31	1.77	0.02	1.03	2.07	0.09	0.53	1.79	1.75	0.04	0.00	0.53	0.97	2.68	0.44	114.79	79.43	NA
cysS	4.40	0.04	8.81	0.11	2.88	5.93	0.08	0.00	7.61	10.00	0.10	0.13	0.55	5.56	0.86	-0.64	114.76	168.66	NA
cysZ	39.89	6.06	2.33	0.02	39.85	39.93	5.60	6.52	2.24	2.41	0.05	0.00	0.26	0.69	-3	-1.82	29.36	27.38	NA
dacA	21.36	1.62	39.66	0.25	19.32	23.40	2.10	1.14	32.18	47.15	0.30	0.20	0.44	4.57	1.11	-0.02	39.64	124.44	NA
dacC	24.62	0.67	6.96	0.19	25.64	23.61	0.44	0.89	5.47	8.44	0.22	0.15	0.21	0.76	1.69	0.06	19.83	19.97	NA
damX	3.00	0.19	3.49	0.02	2.83	3.17	0.23	0.15	2.70	4.28	0.03	0.01	0.23	3.43	-0.47	-0.51	135.43	280.29	NA
dapB	4.73	1.38	0.61	0.06	5.31	4.14	1.28	1.48	0.44	0.78	0.05	0.08	0.73	2.42	1.93	-0.13	78.01	94.65	NA
dcp	2.45	0.29	2.10	0.04	2.74	2.16	0.42	0.16	1.77	2.43	0.00	0.07	0.26	1.01	3.15	0.07	12.1	28.61	NA
dcrB	13.47	0.73	13.26	0.05	12.38	14.55	0.89	0.56	11.66	14.85	0.06	0.03	0.95	6.18	0.32	-0.44	251.46	212.65	NA
dctA	45.70	3.95	8.75	0.21	52.18	39.22	3.95	3.95	7.77	9.74	0.21	0.20	0.2	1.58	1.69	-0.14	52.74	82.72	NA
dcuA	0.85	0.08	8.76	0.24	0.69	1.01	0.00	0.15	9.03	8.48	0.10	0.38	0.65	1.13	0.09	-0.42	62.48	79	NA
ddlA	24.54	4.13	0.35	0.01	24.72	24.36	3.98	4.28	0.38	0.32	0.00	0.01	0.66	4.14	2.29	-0.5	105.19	132.77	NA
deaD	14.04	0.76	3.67	0.02	13.65	14.43	0.81	0.70	4.25	3.09	0.02	0.03	1.06	6.39	-2.2	-0.47	371.69	245.24	0.16
dedA	1.61	0.20	2.90	0.02	1.69	1.53	0.16	0.24	2.36	3.44	0.04	0.00	0.25	2.12	-0.35	-0.3	138.54	164.39	NA
degP	29.76	0.15	9.29	0.10	26.16	33.36	0.06	0.24	7.74	10.84	0.07	0.13	0.17	1.44	1.83	0.01	17.89	33.87	0.11
degQ	42.52	0.12	14.45	0.34	42.04	43.01	0.24	0.00	14.03	14.87	0.32	0.37	0.13	0.71	0.67	0.4	19.54	25.65	NA
deoB	28.67	1.70	6.84	0.07	27.72	29.61	1.73	1.67	7.40	6.28	0.06	0.08	0.37	1.62	0.65	-0.49	76.42	66.93	NA
deoC	8.91	2.87	4.40	0.07	8.26	9.55	3.00	2.75	3.60	5.19	0.07	0.06	0.16	0.71	1.98	0.24	10.4	17.37	NA
deoD	3.64	0.58	4.04	0.02	2.94	4.34	0.67	0.49	4.08	4.01	0.03	0.02	2.72	5	1.55	-0.1	92.06	104.06	NA
deoR	6.10	0.10	2.22	0.09	4.88	7.31	0.20	0.00	2.20	2.24	0.18	0.00	0.15	0.42	-1.3	0.12	37.67	39.35	NA
der	12.34	0.41	9.41	0.01	12.20	12.49	0.32	0.49	8.17	10.64	0.01	0.00	0.53	3.69	0.75	-0.04	142.1	134.11	NA
dgkA	25.04	5.07	2.03	0.03	24.51	25.56	4.46	5.68	1.85	2.22	0.03	0.04	1.12	9.86	0.81	0.43	519.38	284.36	NA
dinD	3.39	0.81	0.93	0.09	3.44	3.33	0.86	0.76	0.58	1.28	0.00	0.17	0.23	0.18	0.3	0.47	17.84	7.19	NA
dinI	4.70	2.81	1.23	0.05	4.84	4.57	3.10	2.53	1.34	1.11	0.03	0.08	0.93	1.09	0.17	-0.16	97.84	80.82	NA
djlA	11.68	1.77	6.50	0.04	12.08	11.28	1.57	1.97	4.91	8.10	0.05	0.04	0.21	1.04	-0.24	-0.13	50.84	49.55	NA
dkgB	2.75	0.27	2.00	0.05	2.19	3.31	0.27	0.27	2.22	1.77	0.03	0.06	0.32	0.62	1.94	-0.52	16.56	15.66	NA
dld	10.32	1.90	6.41	0.04	9.89	10.74	1.85	1.96	7.11	5.70	0.01	0.06	0.34	1.3	3.43	-0.05	17.29	34.77	NA
dnaB	32.13	2.10	0.84	0.30	24.57	39.69	2.11	2.09	0.58	1.09	0.32	0.27	0.23	1.18	1.89	-0.23	47.66	114.43	NA
dnaG	10.19	4.37	0.68	0.18	5.56	14.82	4.25	4.48	0.57	0.79	0.24	0.11	0.17	0.31	-0.88	0.07	134.17	95.65	NA
dnaJ	9.23	0.14	5.04	0.01	9.12	9.34	0.10	0.19	6.08	4.00	0.01	0.01	1.37	8.18	-0.38	-0.37	263.24	363.48	NA
dnaK	16.87	2.34	6.36	0.02	15.75	17.99	2.26	2.43	5.93	6.79	0.02	0.01	10.52	37.33	5.15	0.2	528.13	1162.96	0.32
dnaQ	33.76	0.86	3.23	0.03	30.98	36.54	0.76	0.96	2.30	4.16	0.05	0.00	0.16	1.39	0.56	0.41	56.15	49.76	NA
dnaX	47.32	1.36	8.51	0.10	45.25	49.39	1.34	1.39	8.66	8.35	0.15	0.05	0.33	0.71	-0.83	-0.94	87.07	103.88	NA
dppA	24.74	3.01	7.27	0.03	27.74	21.73	2.35	3.68	5.20	9.33	0.06	0.00	0.11	1.27	-0.24	0.01	13.91	33.15	NA
dps	2.85	2.01	2.73	0.04	2.56	3.14	1.82	2.20	3.00	2.45	0.04	0.05	3.8	2.55	2.19	0.45	117.4	75.47	NA
dsbB	5.29	0.00	2.42	0.02	5.27	5.31	0.00	0.00	1.33	3.51	0.03	0.00	0.72	1.18	-1.74	-1.35	155.02	78.64	NA
dtpA	74.11	4.25	8.53	0.09	77.84	70.38	3.78	4.71	7.87	9.19	0.08	0.09	0.26	2.52	1.61	-0.54	58.66	114.43	NA
dusA	20.62	4.95	5.97	0.05	19.53	21.71	6.51	3.38	4.61	7.33	0.05	0.05	0.38	1.7	0.39	-0.05	86.75	53.14	NA
dxr	1.76	1.01	1.73	0.13	2.13	1.40	1.22	0.81	1.66	1.79	0.12	0.15	0.94	1.06	-3.68	0.25	46.94	59.4	NA
ECD_00814	12.63	2.57	3.82	0.22	10.92	14.35	2.05	3.09	3.07	4.57	0.30	0.14	0.31	1.19	2.46	0.06	23.07	28.74	NA
ECD_00816	1.23	0.25	1.94	0.03	1.41	1.05	0.24	0.26	2.29	1.60	0.05	0.00	1.34	1.99	0.42	-3.28	107	184.52	NA
ECD_00817	12.39	1.15	4.79	3.09	9.29	15.49	1.18	1.12	4.08	5.50	3.27	2.90	0.3	1.03	-1.69	-0.91	31.63	45.32	NA
ECD_00828	7.27	1.39	5.06	0.76	8.06	6.48	2.16	0.62	5.57	4.54	0.55	0.98	0.12	0.27	0.79	-0.03	17.48	12.88	NA
ECD_00831	0.31	0.00	0.36	0.00	0.00	0.61	0.00	0.00	0.58	0.14	0.00	0.00	0.2	0.43	-0.89	0.27	17.53	24.86	NA
ECD_01336	5.07	2.95	2.62	0.03	5.61	4.54	2.78	3.12	2.50	2.73	0.02	0.04	0.64	0.73	1.78	0.29	12.6	12.27	NA
ECD_01539	3.79	0.23	4.96	0.11	3.12	4.46	0.45	0.00	4.21	5.71	0.18	0.05	0.27	0.8	-0.16	0.12	27.22	25.66	NA
ECD_01542	5.87	2.76	2.46	0.62	3.88	7.86	2.49	3.03	2.87	2.06	0.56	0.68	0.16	0.6	1.29	3.76	16.73	19.13	NA
ECD_01628	3.77	0.14	3.62	0.17	4.67	2.86	0.16	0.13	3.04	4.20	0.18	0.15	4.63	4.38	-1.35	-1.15	357.72	273.87	NA
ECD_02036	5.53	4.26	1.81	0.10	5.28	5.78	3.81	4.71	1.66	1.96	0.19	0.00	1.2	0.33	0.9	1.32	42.97	15	NA
ECD_02509	41.67	2.35	4.14	0.27	47.87	35.46	1.98	2.72	2.77	5.51	0.24	0.31	0.13	0.46	-1.71	-0.23	23.9	22.62	NA
ECD_02798	4.99	9.34	2.42	0.06	6.37	3.61	7.81	10.87	2.53	2.30	0.06	0.05	0.23	0.6	1.74	0.09	9.13	11.97	NA
ECD_02812	6.05	3.70	4.90	0.28	7.16	4.95	2.81	4.60	3.53	6.26	0.42	0.13	0.2	0.24	3.59	0.05	37	23.1	NA
ECD_02820	10.14	6.58	1.40	0.40	10.18	10.11	7.04	6.13	1.40	1.41	0.37	0.43	0.68	0.39	-0.2	0.04	34.56	13.85	NA
ECD_02821	2.33	0.08	0.91	0.04	1.01	3.64	0.16	0.00	0.95	0.86	0.07	0.00	0.59	0.49	0.96	0.59	25.9	16.28	NA
ECD_02822	1.22	4.76	2.53	5.62	1.55	0.89	4.02	5.51	2.16	2.89	4.30	6.94	0.31	0.15	2.29	1.32	19.4	13.84	NA
ECD_03510	1.21	2.34	0.27	0.17	1.38	1.04	2.97	1.71	0.33	0.22	0.07	0.26	1.93	0.26	-1.54	-0.21	292.95	87.7	NA
ECD_03516	5.64	1.63	3.32	0.08	4.47	6.81	1.50	1.76	3.02	3.62	0.06	0.10	0.22	0.34	0.63	-0.42	9.45	9.02	NA
ECD_03517	6.24	1.42	4.42	0.02	5.90	6.58	1.62	1.22	3.72	5.11	0.02	0.02	0.38	1.49	1.98	-0.47	24.18	29.88	NA
ECD_03524	13.62	2.66	6.90	0.48	11.53	15.71	1.67	3.65	6.07	7.73	0.64	0.31	0.22	0.35	1.19	0.86	25.24	18.11	NA
ECD_03525	11.57	9.12	0.49	0.45	11.54	11.61	9.44	8.80	0.37	0.61	0.66	0.23	0.48	0.22	-1.1	0.16	48.63	24.78	NA
ECD_03526	8.96	0.46	2.18	0.03	9.48	8.45	0.38	0.55	2.52	1.84	0.03	0.02	9.48	7.42	-1.23	1.08	1696.26	781.14	NA
ECD_03690	6.23	0.55	5.81	0.21	9.39	3.06	1.11	0.00	4.59	7.03	0.25	0.16	0.2	0.23	0.52	0.7	21.64	14.84	NA
ECD_04162	3.65	0.36	0.71	0.44	0.54	6.76	0.71	0.00	0.48	0.94	0.00	0.89	0.2	0.13	-1.12	-0.63	7.39	3.34	NA
ECD_04342	0.00	0.00	0.01	0.00	0.00	0.00	0.00	0.00	0.02	0.01	0.00	0.00	6.2	4.71	6.54	inf	2959.76	1503.22	NA
ECD_10032	0.00	0.00	0.36	0.05	0.00	0.00	0.00	0.00	0.31	0.41	0.03	0.06	7.02	9.72	5.34	3.04			NA
ecnA	2.00	4.65	0.21	0.00	2.20	1.79	4.55	4.75	0.19	0.23	0.00	0.00	3.92	0.83	-0.78	0.2	693.57	343.4	NA
ecnB	2.71	0.15	1.79	0.06	3.34	2.07	0.00	0.30	2.06	1.52	0.06	0.07	0.65	0.57	1.44	0.35	375.55	142.23	NA
eco	2.28	0.28	5.44	0.12	1.70	2.86	0.30	0.25	6.18	4.70	0.13	0.11	1.33	2.01	1.8	-0.03	44.67	30.41	NA
efeU	42.40	7.19	1.32	0.00	42.81	41.99	7.37	7.00	1.04	1.60	0.00	0.00	0.11	0.45	-0.99	-0.09	41.25	47.63	NA
efp	6.50	0.05	14.62	0.37	6.35	6.64	0.07	0.03	12.70	16.53	0.34	0.39	7.74	37.28	2.04	0.32	1067.13	1059.99	NA
elaA	4.71	0.59	1.24	0.04	4.82	4.61	0.55	0.63	1.45	1.04	0.00	0.07	0.16	0.59	2.36	0.36	13.92	14.19	NA
elaB	2.89	0.90	2.48	0.04	2.42	3.35	1.00	0.79	2.09	2.88	0.08	0.00	0.43	0.52	2.41	0.83	31.79	31.1	NA
emrD	0.95	1.38	5.10	0.02	1.04	0.85	1.48	1.28	5.04	5.16	0.05	0.00	0.14	0.39	-2.05	-1.03	74.72	31.3	NA
emrE	7.86	2.37	1.44	0.06	9.28	6.44	2.67	2.07	1.00	1.87	0.07	0.05	0.24	0.76	-1.43	-0.73	24.06	27.89	NA
emtA	3.76	1.61	5.15	0.04	3.41	4.11	1.66	1.56	3.61	6.70	0.05	0.03	0.4	1.2	-0.95	-0.54	54.98	47.53	NA
eno	8.44	1.56	1.19	0.01	8.28	8.60	2.01	1.11	1.13	1.24	0.01	0.01	17.36	48.42	2.73	-0.09	825.69	1190.97	0.21
epd	66.85	2.17	5.37	0.75	62.74	70.96	2.49	1.84	5.42	5.32	0.72	0.79	0.12	1.02	0.3	-0.48	64.93	126.79	0.41
epmA	43.25	2.66	2.41	0.02	37.37	49.13	2.44	2.89	2.06	2.76	0.02	0.03	0.2	1.15	-0.88	-0.61	65.33	41.25	NA
eptC	14.53	0.70	6.99	0.05	16.15	12.90	0.74	0.65	5.35	8.63	0.05	0.06	1.12	8.46	1.16	-0.22	109.39	298.84	NA
erpA	12.46	2.16	2.65	0.20	11.96	12.97	1.94	2.38	2.69	2.60	0.16	0.24	14.33	23.58	0.98	-0.58	1601.85	738.89	NA
ettA	6.64	0.03	10.06	0.01	6.57	6.70	0.03	0.02	9.90	10.22	0.02	0.00	0.55	9.63	1.55	-0.31	159.82	292.26	NA
fabA	4.95	0.94	9.22	0.05	4.44	5.45	0.85	1.03	6.90	11.54	0.07	0.04	1.05	20.09	0.87	-0.38	509.21	654.61	NA
fabB	49.88	4.51	9.46	0.16	43.83	55.94	4.60	4.43	9.07	9.84	0.15	0.17	2.33	17.09	1.21	0.28	393.74	559.82	NA
fabF	25.46	2.12	10.13	0.14	22.09	28.82	2.24	1.99	9.02	11.25	0.12	0.15	11.99	29.48	-2.3	0.04	2765.9	2229.42	0.13
fabI	11.16	0.46	4.46	0.01	8.68	13.63	0.56	0.35	3.46	5.47	0.01	0.01	3.43	46.42	1.17	0.21	389.66	1080.76	NA
fadL	7.80	0.96	6.72	0.03	6.28	9.33	1.32	0.59	5.65	7.80	0.03	0.02	1.16	4.65	-0.4	-0.3	120.58	128.38	NA
fadR	38.13	0.50	6.49	0.06	40.26	36.00	0.60	0.39	5.92	7.07	0.06	0.06	0.19	2.58	-0.19	0.01	63.04	91.41	NA
fbaA	14.03	2.70	5.37	0.05	15.63	12.43	3.24	2.16	5.47	5.27	0.06	0.04	6.71	36.59	2.37	0.08	518.85	977.67	0.32
fbp	12.96	0.04	4.68	0.03	13.56	12.35	0.07	0.00	4.26	5.10	0.04	0.02	1.33	4.62	1.32	0.27	264.1	231.92	NA
fdhD	6.52	0.83	0.62	0.15	9.28	3.76	0.81	0.85	0.95	0.28	0.16	0.14	0.1	0.81	-0.57	-0.12	29.63	42.3	NA
ffh	30.27	0.68	9.94	0.02	36.85	23.69	0.54	0.81	8.58	11.29	0.02	0.02	0.4	4.89	0.24	0.18	181.15	190.09	NA
fieF	6.23	1.77	7.11	0.17	6.09	6.37	2.00	1.54	6.16	8.05	0.14	0.19	0.24	0.91	0.78	0.19	86.1	65.2	NA
fimE	1.91	0.92	0.06	0.24	1.61	2.21	0.78	1.05	0.04	0.08	0.00	0.47	0.62	0.19	-1.16	-1.42	36.73	8.07	NA
fklB	7.08	0.03	8.03	0.07	6.38	7.77	0.06	0.01	9.09	6.96	0.05	0.08	1.98	14.58	1.47	0.25	267.15	305.61	NA
fkpA	4.41	0.06	7.68	0.10	3.26	5.56	0.05	0.08	8.06	7.30	0.07	0.13	0.93	16.95	1.84	0.52	186.35	400	NA
flc	7.37	0.40	1.31	0.01	7.10	7.64	0.22	0.57	1.64	0.98	0.01	0.02	0.36	2.21	-0.07	-0.69	72.53	48.58	NA
fldA	6.92	0.05	7.44	0.12	6.71	7.13	0.04	0.06	7.53	7.34	0.13	0.11	4	16.61	1.78	-0.13	321.16	292.74	NA
fldB	22.80	0.60	9.97	0.08	25.12	20.48	0.86	0.33	10.45	9.48	0.06	0.09	0.56	2.1	1.23	0.35	206.12	110.56	NA
flgA	2.27	0.35	3.24	0.00	1.56	2.97	0.00	0.71	3.98	2.50	0.00	0.00	0.25	0.58	-0.11	-0.55	60.15	48.07	NA
flgG	33.39	0.80	10.56	0.10	31.50	35.28	0.90	0.71	11.52	9.60	0.05	0.16	0.15	1.44	0.99	-0.18	26.72	59.08	NA
folA	29.49	0.39	1.40	0.06	29.23	29.75	0.42	0.36	0.94	1.87	0.04	0.07	0.83	3.28	0.74	0.29	249.59	129.55	NA
folB	2.33	0.05	1.81	0.01	1.82	2.83	0.10	0.00	1.26	2.36	0.00	0.02	1.17	1.62	1.94	-0.23	180.37	59.37	NA
fpr	35.68	7.05	8.25	0.04	37.21	34.15	7.24	6.86	7.42	9.07	0.03	0.06	0.2	1.16	1.21	0.09	38.07	48.08	NA
frmB	2.96	1.98	4.28	0.00	2.05	3.87	1.38	2.58	3.34	5.22	0.00	0.00	0.19	0.19	-1.57	0.64	26.09	19.46	NA
frr	16.57	3.23	5.65	0.04	14.37	18.77	3.65	2.81	4.87	6.44	0.05	0.03	4.85	18.33	0.87	-0.34	1178.3	837.82	0.16
frsA	18.95	3.01	2.45	0.01	13.88	24.02	2.61	3.40	2.05	2.84	0.02	0.00	0.19	1.12	-0.61	-0.25	26.38	40.14	NA
ftnA	1.14	0.54	1.28	0.30	1.00	1.28	0.41	0.66	1.13	1.43	0.27	0.33	8.32	8.49	1.17	-0.59	137.71	106.8	NA
ftsH	90.66	2.95	17.38	0.02	97.18	84.15	2.66	3.24	20.09	14.67	0.02	0.02	0.48	5.27	-0.51	-0.21	499.6	518.03	0.11
ftsP	22.57	0.03	0.90	0.03	22.32	22.81	0.06	0.00	0.54	1.26	0.03	0.03	0.27	1.22	-0.05	-0.1	50.65	63.98	NA
ftsZ	30.52	2.92	8.87	0.13	26.75	34.28	2.99	2.85	6.31	11.42	0.09	0.17	1.89	10.31	0.84	-0.43	524.57	351.27	0.6
fucI	11.17	4.33	2.56	0.03	9.87	12.47	4.38	4.28	2.54	2.57	0.06	0.00	0.16	0.31	5.22	0.17	6.13	8.98	NA
fumA	4.04	0.05	2.32	0.02	3.76	4.32	0.02	0.08	2.43	2.22	0.02	0.01	0.49	4.24	2.25	-0.07	42.62	99.01	NA
fumC	3.05	0.17	5.73	0.24	3.95	2.15	0.22	0.11	5.57	5.88	0.19	0.28	0.38	1.46	1.91	-0.13	30.33	35.22	NA
fur	25.45	1.67	3.96	0.05	26.86	24.03	1.58	1.75	4.22	3.70	0.05	0.05	1.42	8.27	-0.64	-0.33	847.53	452.01	NA
fusA	9.71	0.37	9.46	0.05	7.66	11.75	0.50	0.25	8.02	10.91	0.07	0.03	18.45	91.94	-0.56	-0.15	3502.2	4161.63	0.28
galU	6.83	1.72	3.88	0.03	9.02	4.64	1.67	1.77	3.40	4.36	0.03	0.03	2.06	5.22	3.16	0.13	116.67	126.55	NA
gapA	5.95	0.45	7.05	0.06	5.76	6.13	0.55	0.35	6.58	7.51	0.07	0.04	11.91	90.65	4.07	-0.07	987.47	1754.66	0.28
gcd	23.05	1.90	19.81	0.09	24.60	21.51	2.38	1.41	17.69	21.93	0.09	0.09	0.55	0.95	-0.9	0.03	106.11	44.61	NA
gcvP	12.23	1.46	9.27	0.06	8.11	16.34	1.74	1.18	8.06	10.47	0.08	0.05	0.64	2.2	2.08	0.35	44.41	80.8	NA
gdhA	11.05	1.51	2.32	0.01	7.58	14.52	1.03	1.99	2.31	2.32	0.02	0.00	0.39	1.16	0.96	-0.46	45.99	50.75	NA
gfcA	5.09	1.29	2.12	0.07	4.32	5.85	2.57	0.00	1.84	2.41	0.14	0.00	0.15	0.12	1.48	0.38	22.84	8.39	NA
ghrA	13.08	1.41	4.39	0.06	12.80	13.35	1.81	1.01	3.12	5.67	0.06	0.06	1.16	3.79	1.03	-0.84	98.41	79.86	NA
ghrB	14.06	0.81	3.40	0.05	12.69	15.43	1.20	0.42	3.06	3.75	0.07	0.04	0.33	1.82	0.67	-0.19	40.11	52.81	NA
ghxP	50.15	3.59	4.64	0.07	47.49	52.82	3.90	3.27	4.98	4.30	0.05	0.08	0.52	2.61	0.48	-0.4	131.37	115.25	NA
glgS	4.25	0.20	1.83	0.00	4.32	4.18	0.41	0.00	2.14	1.53	0.00	0.00	0.19	0.16	2.99	0.76	28.8	18.25	NA
glk	16.31	1.79	4.98	0.05	14.82	17.79	1.82	1.76	3.64	6.31	0.06	0.04	0.38	0.95	2.29	-0.22	30.17	30.24	NA
glmS	9.39	0.12	10.27	0.06	8.18	10.61	0.12	0.12	9.75	10.79	0.06	0.06	1.91	11.03	1.45	-0.31	397.2	486.13	NA
glmU	11.79	0.65	11.46	0.13	12.72	10.86	0.79	0.52	11.68	11.24	0.13	0.13	0.32	5.47	-0.91	-0.38	224.5	400.09	0.49
glnA	8.24	1.47	21.53	0.30	6.74	9.74	1.64	1.30	17.55	25.51	0.33	0.26	0.32	4.82	2.46	-0.28	48.5	102.85	0.43
glnB	2.09	0.54	5.78	0.08	1.96	2.23	0.68	0.39	5.81	5.76	0.07	0.10	2.15	5.59	2.62	0.39	275.21	234.13	NA
glnH	20.03	4.66	7.34	0.05	23.03	17.02	2.86	6.46	4.65	10.03	0.10	0.00	0.23	0.84	-0.19	0.28	20.67	19.98	NA
glnS	20.03	0.53	7.77	0.00	15.12	24.94	0.58	0.47	5.49	10.04	0.01	0.00	0.6	6.71	0.88	-0.23	121.84	190.55	0.6
gloA	1.43	0.13	1.43	0.08	1.43	1.42	0.16	0.10	1.49	1.37	0.08	0.09	5.27	5.66	2.27	-0.18	131.16	119.77	NA
gloB	2.71	2.07	4.06	0.08	3.32	2.10	2.48	1.66	3.68	4.45	0.12	0.04	0.33	0.81	1.56	-0.18	13.93	18.48	NA
gltA	9.06	1.86	10.48	0.04	6.43	11.69	2.44	1.28	10.73	10.23	0.04	0.05	2.03	7.73	0.47	-0.28	135.96	195.73	NA
gltI	19.10	1.05	15.35	0.21	15.60	22.60	0.94	1.16	11.96	18.74	0.11	0.31	0.11	1.46	1.04	0.78	17.49	39.12	NA
gltP	9.72	0.76	14.69	0.81	8.89	10.55	0.78	0.74	10.93	18.45	1.01	0.62	0.46	2.62	-1.05	-0.37	98.31	158.75	NA
gltS	56.48	3.90	5.96	0.15	49.77	63.18	3.35	4.45	5.46	6.46	0.14	0.17	0.91	2.86	-1.07	-0.95	474.85	208.65	NA
gltX	11.39	1.44	4.72	0.02	10.04	12.73	1.78	1.09	3.78	5.67	0.01	0.03	2.49	13.92	1.92	-0.31	211.6	355.09	0.32
glyA	3.68	0.53	14.62	0.08	2.26	5.10	0.62	0.44	13.74	15.51	0.08	0.08	2.91	15.94	1.98	0.12	281.17	345.79	NA
gmhA	3.06	0.84	7.50	0.26	3.19	2.93	0.66	1.02	7.26	7.75	0.33	0.19	2.74	7.53	1.54	-0.7	330.8	238.69	NA
gmhB	39.82	2.88	1.43	0.68	38.11	41.54	1.98	3.79	1.58	1.28	0.75	0.61	0.28	1.76	1.12	0.01	68.78	64.19	NA
gmk	14.01	0.99	9.67	0.21	10.48	17.53	1.15	0.83	9.34	10.01	0.22	0.21	0.15	4.29	-0.11	0.53	368.09	214.75	0.32
gmr	28.48	6.48	0.33	0.27	25.75	31.21	4.60	8.35	0.14	0.52	0.00	0.54	0.12	0.15	-1.2	-1.1	14.65	11.18	NA
gnd	14.95	3.50	1.89	0.07	11.80	18.09	3.87	3.14	1.65	2.13	0.09	0.04	5.74	16.26	3.62	-0.19	229.79	446.41	0.61
gntR	13.37	1.40	3.56	0.07	8.56	18.18	1.17	1.63	3.04	4.09	0.03	0.10	0.17	0.69	-2.49	0.04	42.25	45.25	NA
gntT	18.50	0.31	8.34	0.03	19.39	17.62	0.21	0.41	9.08	7.61	0.03	0.02	0.58	3.66	3.49	-0.01	103.6	203.18	NA
gor	5.75	0.12	9.17	0.30	5.72	5.77	0.09	0.15	8.69	9.64	0.20	0.40	1.23	3.61	1.73	0.1	104.43	135.45	NA
gpmA	7.50	3.15	1.52	0.04	7.28	7.73	2.56	3.74	1.30	1.75	0.05	0.04	10.68	26.34	2.56	-0.33	510.02	569.41	0.29
gpp	3.50	0.35	1.26	0.16	4.38	2.63	0.22	0.48	1.33	1.18	0.10	0.22	0.33	0.75	-2.03	-0.21	45.84	93.99	NA
gpt	5.03	0.04	2.65	0.16	4.76	5.29	0.04	0.04	2.52	2.78	0.16	0.15	2.38	15.67	-0.11	0.4	372.83	307.52	NA
grcA	1.22	0.12	2.03	0.10	1.42	1.02	0.23	0.00	1.41	2.66	0.16	0.04	0.73	0.72	3.92	0.19	29.07	21.89	NA
greA	4.63	3.25	5.53	0.05	3.53	5.74	3.60	2.90	5.96	5.10	0.07	0.04	5.74	5.44	1.92	-0.11	536.62	177.53	NA
greB	18.41	2.13	12.96	0.00	16.63	20.20	1.38	2.89	12.61	13.30	0.00	0.00	0.24	0.3	1.14	1	38.26	17.35	NA
grpE	9.12	1.77	1.50	0.00	7.03	11.21	2.43	1.10	1.24	1.77	0.00	0.00	6.26	20.16	2.8	0.54	564.26	644.86	0.37
grxA	2.71	0.48	3.55	0.08	2.88	2.53	0.82	0.14	3.63	3.46	0.14	0.03	0.52	1.17	1.21	-0.77	73.07	40.03	NA
grxB	6.72	0.00	9.16	0.62	2.35	11.09	0.00	0.00	9.76	8.56	0.47	0.78	0.15	0.55	2.16	0.3	9.37	14.95	NA
grxC	12.12	2.73	1.98	0.02	13.33	10.92	2.72	2.74	1.29	2.67	0.02	0.02	5.15	13.07	2.73	-1.59	500.19	527.82	0.54
grxD	5.15	3.04	1.12	0.04	3.89	6.42	3.23	2.85	1.20	1.04	0.05	0.03	9.96	27.72	1.7	-0.44	684.12	563.1	NA
gshA	5.77	0.48	1.97	0.03	5.96	5.58	0.60	0.37	1.84	2.09	0.04	0.02	0.22	1.9	-1.59	-0.31	86.2	140.14	NA
gsk	33.64	0.28	18.64	0.20	33.38	33.90	0.24	0.32	18.82	18.47	0.25	0.16	0.19	2.76	2.73	-0.24	28.96	73.13	NA
gss	16.47	0.99	2.61	0.08	14.00	18.95	0.99	0.99	3.33	1.88	0.09	0.07	0.21	1.06	1.79	0.05	24.46	39.96	NA
gstA	2.18	0.00	3.57	0.16	1.94	2.42	0.00	0.00	3.53	3.61	0.16	0.16	0.43	0.7	-0.86	0.13	41	21.06	NA
gstB	11.60	4.52	5.73	0.04	12.41	10.79	4.34	4.71	4.10	7.36	0.01	0.06	0.39	1.27	0.57	-0.13	60.63	52.4	NA
guaA	8.25	0.24	3.54	0.08	6.39	10.10	0.31	0.18	3.76	3.32	0.07	0.09	2.89	19.89	-1	0.32	283.92	595.74	NA
guaB	29.24	1.17	3.11	0.07	30.77	27.71	1.16	1.17	3.19	3.04	0.08	0.06	2.28	20.43	2.08	0.16	196.75	432.7	NA
guaC	8.15	0.00	14.83	0.13	5.99	10.31	0.00	0.00	17.68	11.98	0.20	0.07	0.38	2.7	1.57	0.43	60.82	81.18	NA
gyrA	60.53	3.19	9.57	0.02	55.15	65.91	3.62	2.76	7.45	11.69	0.01	0.02	0.4	3.89	-0.46	-0.12	208.9	289.36	0.28
hda	37.69	10.33	2.86	0.01	35.48	39.89	9.16	11.49	1.33	4.38	0.02	0.00	0.16	0.87	-0.72	0.29	80.49	100.03	NA
hdhA	3.30	0.00	4.21	0.21	2.37	4.23	0.00	0.00	3.47	4.95	0.27	0.14	0.15	0.27	2.41	0.81	12.9	10.46	NA
hemB	17.22	0.89	6.81	0.03	14.48	19.95	1.17	0.61	5.51	8.10	0.03	0.02	1.03	8.02	1.45	0.1	201.04	256.75	NA
hemL	12.48	0.96	7.75	0.06	13.91	11.06	0.93	0.99	8.30	7.19	0.06	0.06	1.61	8.98	0.94	0.1	313.07	296.21	0.49
hemN	42.40	1.59	11.19	0.55	37.67	47.14	1.52	1.66	9.15	13.23	0.46	0.63	0.36	1.26	0.24	-0.09	72.5	84.25	NA
hflX	50.81	2.41	7.11	0.08	54.23	47.39	1.91	2.91	7.26	6.97	0.09	0.07	0.57	1.65	-2.26	-0.33	129.06	201.83	0.34
hfq	5.16	0.70	4.47	0.06	6.24	4.09	0.81	0.59	4.09	4.86	0.06	0.06	6.14	21.21	-0.03	0.23	1156.46	1037.93	0.31
hisJ	10.42	1.09	12.95	0.21	10.56	10.28	1.21	0.97	12.15	13.75	0.22	0.20	0.69	4.54	1.35	-0.21	50.33	83.53	NA
hisL	4.86	3.50	0.38	0.14	4.89	4.82	3.50	3.51	0.22	0.54	0.17	0.12	0.55	0.76	-2.66	-2.87	313.28	634.56	NA
hiuH	2.50	1.48	2.56	0.48	2.36	2.63	1.25	1.71	2.31	2.82	0.19	0.77	0.22	0.2	1.49	-0.16	6.68	5.62	NA
hmp	1.99	0.00	3.31	0.10	2.16	1.81	0.00	0.00	4.37	2.25	0.06	0.14	0.14	0.57	3.83	-0.17	10.79	12.81	NA
hns	4.63	1.75	0.91	0.01	4.60	4.65	1.59	1.90	0.85	0.96	0.02	0.01	69.39	77.96	2.07	0.38	1017.95	633.32	NA
hokD	1.03	0.00	1.12	0.22	0.66	1.40	0.00	0.00	0.52	1.73	0.31	0.13	0.27	0.29	3.16	1.98	1480.7	1410.59	NA
holE	2.43	0.76	0.51	0.02	2.13	2.74	0.57	0.94	0.38	0.63	0.01	0.03	2.13	1.12	2.47	0.79	225.02	62.98	NA
hpt	14.23	0.50	3.73	0.60	14.36	14.11	0.46	0.54	3.83	3.63	0.67	0.53	2.22	12.72	1.57	-0.55	421.48	398.34	NA
hrpA	21.72	0.19	27.00	0.07	20.28	23.15	0.37	0.00	26.86	27.14	0.08	0.06	0.11	0.66	1.83	-0.12	17.21	35.85	NA
hsdM	25.89	5.03	0.86	0.06	22.70	29.07	5.36	4.70	0.74	0.97	0.06	0.05	0.91	3.57	0.9	-0.09	84.71	103.63	NA
hslJ	2.64	1.80	19.48	0.11	2.04	3.24	2.25	1.34	22.57	16.39	0.09	0.14	0.43	2.23	0.89	-0.15	125.73	104.25	NA
hspQ	4.84	0.25	3.86	0.02	4.73	4.95	0.36	0.14	3.12	4.60	0.00	0.03	1.03	1.1	0.09	-0.18	445.38	310.54	NA
htpG	13.02	0.17	4.87	0.46	11.38	14.66	0.14	0.20	4.55	5.19	0.44	0.49	3.53	9.73	4.88	0.37	179.33	337.04	NA
htpX	10.64	0.40	3.70	0.01	8.84	12.43	0.48	0.32	3.17	4.22	0.03	0.00	0.42	4.17	0.66	-0.98	136.96	191.81	0.29
hupB	2.44	0.06	5.63	0.06	2.61	2.26	0.07	0.06	5.33	5.93	0.08	0.03	45.46	88.74	3.9	-0.28	3129.26	3583.45	NA
ibaG	8.37	1.75	2.55	0.30	6.96	9.78	1.89	1.61	2.60	2.49	0.30	0.30	1.1	7.02	0.63	0.06	287.41	236.72	NA
ibpA	2.63	0.15	10.41	0.07	2.84	2.43	0.22	0.07	7.86	12.97	0.03	0.11	0.47	2.63	2.09	0.2	47.34	96.44	NA
ibpB	8.16	1.34	5.63	0.06	5.91	10.42	1.40	1.27	5.64	5.62	0.12	0.00	0.51	0.5	0.18	0.42	39.43	32.52	NA
icd	3.46	0.49	2.08	0.02	2.71	4.21	0.59	0.39	1.91	2.25	0.02	0.02	12.19	32.63	3.08	0.12	470.53	628.95	NA
iclR	12.71	0.00	5.08	0.08	12.31	13.11	0.00	0.00	4.67	5.48	0.05	0.10	0.29	1.08	-0.05	-0.16	59.88	50.65	NA
ihfB	3.95	1.63	2.99	0.05	3.60	4.30	1.46	1.79	2.28	3.69	0.06	0.03	7.35	8.77	1.21	0.56	931.15	394.47	NA
ilvC	43.46	5.16	4.44	0.11	39.72	47.20	5.55	4.77	4.68	4.20	0.15	0.06	1.19	8.61	3.84	-0.56	104.8	191.46	NA
ilvL	8.69	1.52	0.53	0.02	8.88	8.50	1.51	1.53	0.49	0.58	0.01	0.03	3.21	9.81	0.35	1.2	4515.95	8175.96	NA
inaA	8.01	1.39	11.59	0.35	6.90	9.12	1.60	1.19	9.26	13.93	0.37	0.34	0.27	2.26	0.23	-0.21	54.35	62.36	NA
infA	11.47	4.77	2.77	0.14	11.55	11.40	4.60	4.94	2.56	2.97	0.16	0.13	5.14	23.36	0.84	0.57	1799.19	1332.95	NA
infC	12.41	0.82	13.55	0.13	11.13	13.68	0.76	0.88	8.74	18.37	0.16	0.11	3.86	29.3	1.18	-0.25	4001.35	3919.11	0.3
iraP	4.84	1.80	1.82	0.07	4.20	5.48	0.95	2.65	1.49	2.16	0.00	0.15	0.47	0.18	3.98	1.16	22.46	9.6	NA
iscR	4.52	0.38	3.01	0.02	4.09	4.96	0.27	0.50	2.93	3.08	0.02	0.02	5.31	9.98	2.52	0.04	245.71	206.7	0.84
ispB	21.46	0.46	5.77	0.04	23.38	19.54	0.35	0.58	5.37	6.17	0.01	0.07	0.29	2.79	0.8	0.05	111.02	143.36	NA
ivbL	2.68	0.82	1.32	0.03	2.78	2.57	1.01	0.64	1.10	1.53	0.04	0.01	0.46	3.98	1.47	0.46	2380.71	4211.61	NA
ivy	2.47	1.19	2.57	0.00	2.47	2.46	1.45	0.93	2.68	2.45	0.00	0.00	0.4	0.35	0.79	-0.1	21.56	14.51	NA
katG	12.50	0.00	8.12	0.13	13.28	11.71	0.00	0.00	8.34	7.90	0.18	0.08	0.61	2.92	2.57	-0.34	68.72	99.63	NA
kdgK	14.36	2.60	10.38	0.00	14.89	13.84	2.98	2.23	9.79	10.97	0.00	0.00	0.2	0.8	1.8	0.45	36.56	28.93	NA
kdgR	13.56	0.26	8.03	0.43	11.39	15.73	0.21	0.30	6.08	9.97	0.44	0.42	0.51	2.76	1.63	0.75	82.92	92.66	NA
kgtP	9.49	7.01	5.34	0.11	8.30	10.68	5.62	8.40	6.16	4.52	0.22	0.00	0.2	0.4	-2.32	-0.87	32.12	24.58	0.46
lacI	7.48	1.06	1.65	0.04	9.49	5.47	1.47	0.65	1.15	2.16	0.08	0.00	0.1	0.22	-1.41	-0.18	37.05	27.25	NA
lacI	6.17	0.55	8.51	0.28	5.66	6.69	1.09	0.00	8.73	8.28	0.25	0.31	0.1	0.22	-1.22	-0.04	37.05	27.25	NA
ldcA	31.55	2.35	4.42	0.03	30.27	32.83	2.02	2.67	4.05	4.80	0.06	0.00	0.12	0.52	0.14	0.34	20.03	14.54	NA
ldhA	6.67	0.00	9.98	0.03	5.59	7.75	0.00	0.00	10.22	9.74	0.03	0.03	0.79	2.87	1.17	0.66	162.69	96.54	NA
ldtB	39.91	0.71	4.62	0.02	38.44	41.38	0.67	0.75	3.90	5.34	0.02	0.03	0.68	4.67	0.84	-0.09	137.92	150.98	NA
leuL	5.04	0.90	0.53	0.01	5.91	4.17	0.84	0.95	0.60	0.47	0.00	0.01	0.77	3.22	0.93	2	846.58	1654.86	NA
lipA	0.46	0.16	2.03	0.00	0.25	0.67	0.20	0.12	1.27	2.80	0.01	0.00	2.78	12.54	-0.93	0.34	302.82	404.67	NA
lipB	16.59	2.94	1.65	0.01	15.64	17.55	3.17	2.70	2.06	1.25	0.00	0.02	0.32	1.67	0.01	0.1	37.7	70.79	NA
livJ	12.63	2.15	7.55	0.10	7.38	17.88	1.90	2.41	6.79	8.31	0.03	0.18	0.11	0.63	1.27	-0.12	18.48	20.73	NA
loiP	26.29	3.75	30.65	0.07	21.48	31.11	3.51	3.99	26.80	34.50	0.01	0.13	0.12	1.79	4.05	0.17	55.59	66.56	NA
lpd	8.37	0.67	2.91	0.03	8.45	8.28	0.69	0.65	2.92	2.90	0.03	0.02	26.12	52.05	2.89	0.3	1910.06	2043.93	0.27
lpp	2.04	0.97	2.21	0.01	1.68	2.41	1.23	0.71	1.79	2.64	0.02	0.01	446.7	1209.03	2.86	-0.32	41487.27	52624.44	0.41
lptD	30.37	0.34	35.78	0.05	21.69	39.04	0.49	0.18	36.93	34.62	0.06	0.04	0.1	2.96	-0.35	-0.68	28.75	109.1	0.66
lpxC	33.84	0.77	9.76	0.03	35.06	32.62	0.63	0.91	7.94	11.58	0.04	0.03	6.44	10.34	0.65	0.12	2866.86	830.78	0.31
lpxL	4.95	0.19	13.35	0.34	5.17	4.73	0.18	0.19	14.98	11.72	0.32	0.37	0.29	1.84	-2.13	-0.61	34.77	51.48	NA
lrp	15.20	2.43	10.40	0.06	19.25	11.16	2.07	2.78	9.66	11.14	0.04	0.07	1.49	4.08	2.95	-0.18	203.16	205.7	0.57
luxS	3.35	3.72	1.16	0.01	3.07	3.62	4.54	2.91	1.20	1.11	0.01	0.02	8.97	10.8	1.52	-0.21	366.52	350.46	NA
lysA	14.59	0.25	10.03	0.06	12.61	16.57	0.23	0.28	9.42	10.65	0.08	0.04	0.15	1.78	3.1	-0.1	33.17	58.56	NA
lysP	38.99	2.13	17.91	0.03	38.33	39.64	1.55	2.71	18.45	17.37	0.05	0.00	0.14	1.63	-0.84	-0.6	30.98	99.67	NA
lysU	9.31	1.37	1.77	0.01	7.34	11.28	1.71	1.02	1.73	1.81	0.01	0.00	0.71	1.42	1.33	-0.13	37.84	38.91	NA
maa	2.57	0.93	0.90	0.04	1.24	3.90	1.14	0.71	0.70	1.10	0.00	0.08	0.13	0.48	0.79	0.71	20.69	31.3	NA
maeA	11.49	0.20	4.82	0.15	12.18	10.79	0.13	0.26	5.03	4.61	0.13	0.18	0.65	2.53	3.09	-0.03	31.11	78.05	NA
maeB	21.30	1.25	4.05	0.01	20.21	22.39	1.12	1.37	3.96	4.14	0.03	0.00	0.16	1.29	1.46	-0.31	27.66	52.65	NA
mak	13.15	0.99	11.74	0.12	6.52	19.78	1.31	0.67	9.39	14.10	0.10	0.15	0.12	0.75	0.99	-0.06	24.41	18.74	NA
manA	6.95	0.91	4.05	0.02	5.48	8.43	0.94	0.88	3.54	4.55	0.01	0.03	0.39	1.31	1.01	-0.41	24.21	36.92	NA
manX	8.97	0.90	6.09	0.05	9.75	8.20	0.72	1.07	5.15	7.03	0.07	0.03	0.32	2.24	-0.11	-0.51	77.07	110.08	NA
map	23.66	0.64	2.56	0.10	22.31	25.02	0.81	0.46	2.89	2.24	0.10	0.10	1.16	7.97	1.8	-0.12	202.96	223.41	NA
marC	1.30	0.00	2.78	0.00	0.88	1.71	0.00	0.00	3.37	2.18	0.00	0.00	0.21	0.14	-2.19	-0.58	61.81	15.58	NA
mazG	8.26	0.16	4.59	0.32	6.96	9.55	0.16	0.16	4.17	5.02	0.17	0.47	0.11	1.05	1.2	0.07	27.74	53.91	NA
mdh	1.50	0.85	1.33	0.03	1.12	1.88	1.21	0.50	1.36	1.30	0.03	0.03	8.29	10.09	3.39	0.47	316.51	334.24	NA
mdtK	12.71	0.25	4.61	0.00	9.66	15.76	0.50	0.00	4.45	4.78	0.00	0.00	0.16	0.3	-0.1	-0.27	35.08	15.87	NA
menA	40.93	1.35	2.87	0.05	36.84	45.02	1.58	1.13	2.55	3.19	0.11	0.00	0.28	1	-1.51	-0.73	55.85	51.51	NA
mepH	27.37	0.00	2.92	0.00	24.76	29.99	0.00	0.00	3.09	2.74	0.00	0.00	0.11	0.63	-1.63	0.41	10.04	23.96	NA
mepS	15.24	2.13	2.50	0.06	14.68	15.80	1.79	2.48	2.06	2.95	0.07	0.05	1.09	4.24	-3.05	-0.11	189.27	325.14	NA
metE	12.68	3.62	4.33	0.12	13.95	11.40	2.64	4.60	4.27	4.38	0.04	0.20	0.45	0.81	3.11	-0.03	21.14	23.69	NA
metG	13.47	0.36	10.32	0.02	11.62	15.32	0.27	0.45	9.10	11.55	0.01	0.02	0.8	5.26	2.47	-0.46	78.64	147.33	NA
metH	23.10	1.19	13.38	0.03	24.50	21.70	1.03	1.35	13.70	13.07	0.01	0.06	0.23	2	2.31	-0.07	31.68	78.76	NA
metJ	5.28	0.67	14.76	0.17	5.29	5.27	0.53	0.81	12.80	16.71	0.14	0.19	1.83	3.77	2.08	0.38	499.16	211.81	NA
metK	47.57	5.28	8.32	0.08	44.95	50.20	5.22	5.34	8.55	8.09	0.09	0.07	1.18	16.86	0	-0.27	286.45	507.78	NA
mgrB	5.45	1.06	0.84	0.11	5.79	5.11	1.40	0.71	1.01	0.67	0.12	0.09	1.48	3.69	-0.33	-0.02	715.12	406.54	NA
mgsA	4.02	0.57	0.94	0.10	3.91	4.13	0.39	0.75	0.78	1.10	0.13	0.07	1.26	3.27	1.79	-0.46	83.63	71.23	NA
mgtA	7.60	1.00	2.70	0.15	9.95	5.25	1.26	0.73	2.51	2.88	0.14	0.17	0.65	0.25	-1.96	0.34	113.21	19.8	NA
mgtL	1.49	0.23	1.81	0.16	1.37	1.61	0.10	0.36	1.72	1.89	0.14	0.18	7.54	2.36	-1.79	-2.59	3647.49	825.39	NA
miaB	14.80	0.04	7.50	0.06	15.33	14.27	0.09	0.00	7.09	7.90	0.08	0.04	1.13	5.56	1.38	-0.08	184.25	191.46	NA
mioC	7.01	0.24	4.62	0.11	7.12	6.90	0.37	0.11	4.00	5.24	0.14	0.08	0.83	4.25	0.08	0.38	433.75	262.22	NA
mipA	5.15	0.52	6.22	0.01	5.31	4.98	0.46	0.57	6.10	6.34	0.01	0.01	3.53	15.28	1.84	0.53	332.64	342.92	NA
mlaA	1.53	0.18	2.11	0.12	1.31	1.75	0.23	0.12	1.75	2.46	0.08	0.16	0.87	2.88	-0.83	-0.03	184.45	148.11	NA
mltA	26.26	4.11	7.14	0.75	25.88	26.64	3.07	5.15	6.91	7.37	0.74	0.76	0.17	1.14	-0.9	-0.71	72.09	56.66	NA
mltB	3.98	0.00	11.90	0.23	3.22	4.74	0.00	0.00	8.88	14.92	0.20	0.26	0.11	0.92	-1.53	-0.28	15.59	30.41	NA
mltC	8.90	0.11	4.15	0.12	9.29	8.52	0.21	0.00	5.23	3.07	0.05	0.20	0.14	0.39	-1.37	-0.16	12.46	25.14	NA
mltD	14.67	1.49	13.44	0.18	19.55	9.79	1.53	1.45	13.63	13.26	0.26	0.09	0.65	0.84	-2.11	-0.73	333.91	125.55	NA
mnmE	33.55	0.27	7.30	0.09	29.16	37.94	0.24	0.30	8.33	6.27	0.04	0.13	0.2	1.74	-0.15	-0.39	70.07	101.91	NA
mnmG	20.74	0.55	7.08	0.03	14.52	26.95	0.40	0.70	6.92	7.25	0.03	0.03	1.24	5.05	0.73	-0.57	218.47	216.95	NA
mntP	9.49	0.21	2.55	0.04	7.42	11.55	0.12	0.29	2.03	3.06	0.08	0.00	0.27	0.65	-0.55	-0.79	69.18	26.08	NA
mntS	5.44	1.81	1.41	0.54	5.49	5.39	1.82	1.79	1.97	0.85	0.52	0.56	6.85	2.84	0.13	-0.66	757.92	185.56	NA
mog	2.08	0.21	0.32	0.03	2.05	2.12	0.13	0.28	0.31	0.33	0.03	0.03	1.8	2.45	-0.29	-0.41	173.6	102.16	NA
mpl	25.36	0.55	13.32	0.01	31.99	18.73	0.66	0.44	12.16	14.49	0.01	0.00	0.45	2.76	0.66	0.13	165.44	136.65	NA
mprA	1.87	2.41	3.02	0.04	1.55	2.20	2.67	2.15	3.25	2.80	0.04	0.03	9.48	9.62	3.78	-0.29	223.73	261.35	NA
mqo	6.91	0.46	12.69	0.05	6.77	7.04	0.80	0.13	8.90	16.47	0.08	0.02	0.55	4.1	-0.25	0.17	109.8	164.54	NA
mrcA	7.76	0.00	4.93	0.02	5.76	9.76	0.00	0.00	5.77	4.08	0.00	0.04	0.17	0.98	0	-0.38	36.69	66.12	NA
mrcB	6.39	0.82	6.77	0.08	7.07	5.71	1.07	0.56	4.30	9.25	0.03	0.13	0.12	0.66	-0.09	-0.21	46.32	53.85	NA
mreB	9.21	0.13	15.40	1.09	9.27	9.16	0.14	0.12	15.49	15.32	0.95	1.23	2.56	13.09	1.62	0.26	323.1	337.09	NA
mrp	27.26	4.75	3.48	0.19	30.23	24.29	4.80	4.71	3.29	3.68	0.14	0.24	1.04	3.83	1.83	0.17	124.8	137.26	NA
mrr	2.64	0.00	7.27	0.22	3.13	2.15	0.00	0.00	7.27	7.27	0.15	0.28	0.22	0.51	-0.23	0.24	49.83	26.01	NA
mscL	7.78	1.83	5.08	0.22	8.06	7.50	1.64	2.01	4.99	5.17	0.16	0.28	1.67	2.53	-0.27	-1.39	170.42	98.23	NA
mscS	16.81	0.97	6.69	0.19	18.09	15.52	1.09	0.86	7.38	6.00	0.22	0.17	0.65	1.38	0.03	-0.57	150.82	95.49	NA
msrA	17.32	7.40	4.30	0.32	19.77	14.86	6.84	7.97	3.01	5.59	0.27	0.36	0.58	0.72	1.65	-0.42	37.01	27.52	NA
msrC	29.48	10.86	3.93	0.14	32.07	26.89	9.70	12.01	4.06	3.79	0.10	0.18	0.7	4.39	0.35	-0.42	136.33	163.95	NA
msyB	2.07	0.84	4.85	0.57	2.39	1.74	1.16	0.52	4.85	4.86	0.33	0.81	0.4	0.3	1.86	0.62	18.59	12.86	NA
mug	6.78	0.21	1.30	0.00	5.17	8.38	0.13	0.29	1.35	1.26	0.00	0.00	0.42	0.63	1.55	0.15	58.52	30.44	NA
murA	13.78	3.22	2.03	0.03	15.02	12.54	3.69	2.75	2.31	1.75	0.01	0.06	1.25	6.14	-2.17	-0.07	163.61	238.57	0.65
murI	7.63	0.74	8.28	0.12	6.82	8.45	1.07	0.40	9.06	7.49	0.12	0.11	0.25	1.77	-2.5	-0.22	50.22	88.06	NA
mutM	6.13	0.00	1.89	0.05	4.51	7.75	0.00	0.00	1.16	2.62	0.06	0.04	0.13	0.98	-1.52	-0.43	23.82	47.03	NA
mutS	63.24	0.92	12.68	0.21	62.04	64.44	1.04	0.80	12.42	12.94	0.13	0.29	0.14	1.09	0.27	-0.32	32.88	49.86	NA
mutT	5.57	1.84	5.59	0.07	6.68	4.46	1.86	1.81	5.58	5.60	0.15	0.00	0.31	0.75	-0.5	1.29	29.71	32.05	NA
nadB	5.10	0.24	27.97	0.04	3.11	7.09	0.18	0.29	29.40	26.54	0.06	0.02	0.22	1.8	1.19	0.28	31.57	75.68	NA
nadC	18.64	1.17	8.78	0.09	18.38	18.90	1.59	0.76	7.95	9.62	0.10	0.09	0.15	1.27	-0.53	-0.53	16.63	37.69	NA
nadE	15.28	4.17	2.89	0.02	11.36	19.20	4.41	3.93	2.45	3.33	0.02	0.02	0.62	4	2.27	-0.39	58.35	87.91	NA
nadK	12.45	0.47	1.02	0.00	8.82	16.07	0.00	0.93	0.83	1.21	0.00	0.00	0.1	0.35	-0.89	-0.38	12.56	12.78	NA
nagB	7.06	0.81	11.39	0.35	3.27	10.85	0.92	0.70	10.39	12.38	0.43	0.27	0.19	0.97	1.55	0.25	32.97	36.09	NA
nagE	23.55	1.44	6.06	0.06	20.25	26.84	1.87	1.02	4.65	7.48	0.08	0.03	0.19	1.23	-0.5	-0.95	45.64	73.22	NA
nanR	34.89	1.26	0.32	0.07	23.74	46.04	0.86	1.65	0.10	0.54	0.09	0.05	0.12	0.86	0.06	-0.01	48.87	42.56	NA
narP	11.15	0.98	1.02	0.05	8.96	13.35	1.42	0.54	0.73	1.31	0.03	0.06	0.4	0.58	0.52	-0.28	84.08	31.06	NA
ndh	4.18	0.25	20.32	0.03	3.70	4.66	0.30	0.19	20.52	20.12	0.03	0.02	2.44	6.45	1.03	-0.02	235.54	186.13	NA
ndk	22.71	3.07	2.91	0.03	21.30	24.11	3.03	3.12	1.79	4.03	0.03	0.03	4.27	39	2.52	0.32	631.3	878.6	NA
nfsB	2.67	0.09	4.51	0.46	2.55	2.79	0.07	0.11	4.03	4.99	0.51	0.42	3.91	10.39	2.87	0.94	142.91	198.62	NA
nfuA	9.71	1.30	6.04	0.16	8.98	10.45	1.17	1.42	5.74	6.33	0.14	0.18	4.85	14.84	2.48	0.41	326.92	280.15	0.47
nhaA	5.95	0.66	6.81	0.29	6.61	5.30	1.13	0.19	5.68	7.95	0.20	0.38	0.15	1	0.08	-0.46	45.57	47.85	NA
nhaB	7.04	0.66	2.62	0.03	7.52	6.55	0.76	0.56	2.86	2.38	0.02	0.04	0.35	0.95	-0.93	-0.46	26.95	41.86	NA
nhaR	20.66	2.88	2.77	0.06	26.59	14.73	2.28	3.48	2.92	2.62	0.13	0.00	0.12	0.14	-2.17	0.02	18.33	9.65	NA
nlpC	9.82	3.25	5.27	0.00	6.70	12.94	3.42	3.09	5.21	5.34	0.00	0.00	0.13	0.46	-0.67	-0.95	47.2	52.84	NA
nlpD	10.34	0.09	20.23	0.08	10.45	10.23	0.09	0.08	20.77	19.70	0.10	0.06	0.23	1.81	0.34	0.22	105.5	128.66	NA
nlpI	2.56	0.55	2.64	0.12	2.03	3.10	0.44	0.66	2.86	2.42	0.25	0.00	0.66	0.75	-1.27	0.1	730.06	425.38	0.31
nrdA	8.52	0.20	13.35	0.05	8.32	8.73	0.20	0.20	12.18	14.53	0.05	0.04	1.5	7.29	1.63	-0.26	101.62	223.51	NA
nudE	24.12	2.48	1.80	0.04	23.61	24.64	1.85	3.10	1.51	2.09	0.04	0.05	0.3	2.97	0.66	-0.08	137.88	173.62	NA
nudG	13.97	6.63	12.85	0.21	14.57	13.37	5.12	8.15	11.67	14.03	0.20	0.21	0.1	0.48	1.81	-0.1	26.07	15.62	NA
nudI	4.82	0.80	0.69	0.00	3.09	6.54	0.91	0.70	0.46	0.92	0.00	0.00	0.16	0.25	-0.31	-0.37	45.07	56.26	NA
nupC	17.18	0.30	3.42	0.01	15.14	19.22	0.32	0.29	3.52	3.31	0.02	0.01	0.79	5.82	2.9	-0.15	100.39	244.84	NA
ompA	24.21	3.48	1.97	0.01	22.58	25.84	3.30	3.67	2.08	1.86	0.01	0.01	18.61	100.51	0.75	-0.16	2380.99	3140.99	0.22
ompC	0.00	0.00	0.00	0.00	0.00	0.00	0.00	0.00	0.00	0.00	0.00	0.00	0.49	0.36	inf	5.95	15.93	17.44	0.23
ompF	13.13	0.86	3.57	0.01	12.74	13.53	0.78	0.95	2.85	4.29	0.01	0.01	114.8	602.27	2.21	-0.3	6936.68	11515.39	NA
ompX	6.25	1.28	0.81	0.01	6.19	6.31	1.41	1.14	0.67	0.94	0.01	0.01	114.04	143.71	3.08	0.52	4051.86	3652.69	NA
opgD	48.89	6.67	9.44	0.01	39.55	58.23	6.39	6.95	7.73	11.15	0.02	0.00	0.14	0.88	2.28	0.54	15.86	36.61	NA
oppA	8.19	0.04	13.21	0.20	7.71	8.67	0.08	0.00	12.61	13.81	0.15	0.24	0.78	2.96	1.44	-0.02	30.07	60.37	0.51
orn	4.37	0.61	3.75	0.05	4.62	4.12	0.69	0.53	3.69	3.81	0.05	0.06	2.29	3.8	2.53	0.49	171.6	95.63	NA
osmB	3.25	1.65	0.95	0.06	4.18	2.33	0.25	3.06	0.72	1.18	0.11	0.00	0.21	0.29	3.05	0.3	14.15	21.51	NA
osmC	8.13	2.29	11.28	0.13	8.56	7.70	0.75	3.82	11.01	11.55	0.25	0.00	0.16	0.22	2.28	-0.08	21.14	8.94	NA
osmE	9.68	0.91	1.68	0.02	8.20	11.16	1.49	0.33	1.52	1.84	0.00	0.04	0.2	0.96	-0.97	-0.55	24.31	27.74	NA
osmY	1.84	0.00	7.53	0.22	1.44	2.24	0.00	0.00	8.41	6.65	0.05	0.38	0.61	0.35	1.44	0.63	65.67	10.81	NA
oxyR	11.24	0.76	17.96	0.12	10.65	11.83	1.05	0.48	16.36	19.57	0.12	0.13	0.64	2.13	-0.13	-0.15	195.87	133.01	0.6
panD	3.45	0.25	3.81	0.09	3.18	3.72	0.26	0.25	3.70	3.92	0.10	0.08	9.1	17.45	2.16	-0.51	440.37	493.47	0.49
panM	14.85	1.04	2.64	0.04	12.91	16.79	1.10	0.97	2.36	2.92	0.04	0.04	0.14	1.65	-0.1	0.49	37.41	48.41	NA
parC	13.99	0.26	30.90	0.12	14.50	13.48	0.40	0.12	26.21	35.59	0.10	0.14	0.19	1.44	0.09	-0.34	65.99	90.72	NA
pbpG	23.02	0.14	4.78	0.06	20.60	25.44	0.17	0.11	4.29	5.27	0.10	0.02	0.17	1.5	0.87	0.06	18.25	58.09	NA
pck	11.13	2.24	2.18	0.01	9.83	12.43	2.26	2.22	1.67	2.69	0.01	0.02	2.09	4.97	1.12	-0.63	186.71	171.27	0.05
pdhR	7.15	0.45	1.73	0.08	7.33	6.96	0.59	0.32	1.07	2.38	0.07	0.09	0.49	3.4	-0.67	0.06	316.21	272.57	NA
pdxB	48.29	2.60	4.05	0.06	47.54	49.03	2.99	2.21	3.57	4.53	0.09	0.03	0.34	2.46	1.25	-0.4	87.03	116.99	NA
pdxK	1.27	0.07	0.32	0.00	0.73	1.80	0.14	0.00	0.56	0.09	0.00	0.00	0.66	1.2	3	-0.54	39.33	39.77	NA
pdxY	2.20	1.38	2.35	0.22	2.15	2.25	1.57	1.18	1.80	2.91	0.13	0.32	0.27	1.57	-0.18	0.06	49.35	77.22	NA
pepA	9.66	0.64	13.28	0.03	8.03	11.29	0.73	0.55	12.47	14.10	0.04	0.01	0.61	3.16	0.2	0.11	265.99	192.14	0.35
pepB	3.39	0.28	4.09	0.10	2.63	4.15	0.27	0.28	4.37	3.81	0.12	0.08	1.74	4.45	2.46	-0.33	135.11	127.12	0.36
pepD	8.76	0.36	3.95	0.01	8.89	8.63	0.32	0.41	4.15	3.76	0.02	0.01	1.42	8.76	3.16	-0.21	127.57	244.16	NA
pepN	8.17	0.00	6.76	0.57	7.30	9.04	0.00	0.00	6.80	6.72	0.45	0.69	0.93	2.62	3.07	-0.37	42.28	76.2	NA
pfkA	19.63	1.56	7.50	0.05	17.34	21.91	1.91	1.22	7.11	7.90	0.05	0.05	1.14	4.16	1.82	-0.54	254.25	140.27	0.62
pfkB	4.11	0.16	5.27	0.18	4.04	4.18	0.33	0.00	6.07	4.47	0.20	0.15	0.25	1	1.12	0.12	13.91	20.54	NA
pflA	3.06	0.37	3.92	0.11	2.67	3.45	0.39	0.35	4.24	3.60	0.13	0.10	0.73	2.1	2.17	0.23	54.81	53.57	NA
pflB	2.59	0.28	2.55	0.05	2.07	3.10	0.33	0.22	2.30	2.79	0.04	0.06	2.06	10.98	2.74	-0.14	187.86	313.57	NA
pfo	44.74	3.61	13.89	0.08	44.12	45.36	2.68	4.54	11.21	16.57	0.10	0.07	0.19	1.22	1.17	-0.05	32.33	55.49	NA
pgi	28.00	4.19	3.91	0.04	28.14	27.85	4.61	3.76	3.63	4.20	0.05	0.04	2.3	6.33	1.63	-0.1	120.79	197.78	0.38
pgk	0.93	0.06	3.22	0.02	0.80	1.06	0.04	0.07	2.65	3.79	0.03	0.02	2.43	18.91	2.39	-0.03	307.96	472.99	0.63
pgsA	19.95	0.75	0.38	0.05	22.07	17.82	0.60	0.91	0.19	0.57	0.04	0.06	0.1	2.02	-3.43	-0.77	21.37	72.27	NA
pheA	12.14	0.07	3.44	0.02	12.52	11.77	0.05	0.09	3.96	2.93	0.02	0.02	0.42	1.83	2.33	-0.3	31.91	43.62	NA
pheL	0.16	0.14	0.72	0.54	0.19	0.12	0.24	0.05	0.57	0.86	0.79	0.28	0.28	0.48	-0.18	-2.5	208.15	264.24	NA
pheM	1.17	2.66	24.64	4.02	0.64	1.70	3.15	2.17	23.22	26.07	2.39	5.65	0.26	0.54	inf	-1.1	193.55	360.72	NA
pheP	43.43	3.61	2.97	0.02	48.58	38.28	3.04	4.18	2.59	3.35	0.05	0.00	0.43	0.74	-3.79	-0.96	52.46	51.77	NA
phoB	23.94	4.47	9.98	0.66	33.69	14.19	3.97	4.98	8.70	11.27	0.52	0.80	0.1	0.23	-0.42	-0.15	38.53	15.02	NA
pitA	64.40	2.67	21.68	0.05	65.65	63.16	1.88	3.46	20.60	22.76	0.07	0.04	0.46	2.22	-0.35	-0.36	225.28	218.79	NA
plaP	23.97	0.68	15.55	0.01	21.59	26.35	0.67	0.69	12.84	18.26	0.01	0.02	0.98	13.02	0.88	-0.57	212.03	569.59	NA
pldA	22.70	0.95	17.25	0.14	24.30	21.10	1.03	0.86	11.41	23.08	0.19	0.10	0.16	0.8	-0.31	0.21	44.75	50.77	NA
pliG	0.36	0.21	1.27	0.31	0.41	0.31	0.15	0.27	0.82	1.73	0.36	0.26	0.77	1.65	1.98	0.11	16.08	22.68	NA
plsC	10.61	0.37	2.73	0.04	10.12	11.10	0.57	0.18	2.67	2.80	0.00	0.08	0.27	0.99	-1.54	-0.4	30.08	41.08	NA
plsX	0.11	0.66	0.09	0.98	0.12	0.09	0.70	0.62	0.10	0.08	1.27	0.70	17.79	0.57	-8.5	-0.82	530.7	397.52	0.23
plsY	10.01	3.52	0.49	0.48	6.03	13.99	2.98	4.07	0.72	0.26	0.55	0.42	0.2	0.38	-0.18	-0.13	30.94	32.79	NA
pmbA	3.01	0.22	7.60	0.04	2.74	3.28	0.45	0.00	7.62	7.59	0.02	0.06	0.28	2.05	-0.33	0.21	33.04	65.24	NA
pmrD	8.48	1.12	1.86	0.07	8.48	8.49	1.50	0.74	1.85	1.88	0.14	0.00	0.65	0.43	1.62	-0.45	91.35	48.6	NA
pmrR	3.67	0.95	1.33	0.06	3.92	3.41	0.98	0.92	1.40	1.26	0.07	0.06	89.92	59.35	0.91	-1.6	21857.18	5624.63	NA
pncB	105.27	11.85	1.83	0.08	106.33	104.20	9.82	13.89	1.52	2.14	0.06	0.11	0.13	2.47	0.67	0.08	66.04	149.67	NA
pncC	11.86	0.97	1.90	0.07	11.20	12.52	1.75	0.19	2.39	1.41	0.06	0.08	0.11	0.87	1.15	0.29	60.15	58.58	NA
pnp	10.07	0.26	3.12	0.01	11.05	9.08	0.30	0.21	3.57	2.66	0.01	0.01	1.05	12.76	-1.25	-0.08	284.29	448.66	0.19
polA	21.19	1.51	7.98	0.00	18.49	23.88	1.91	1.11	8.02	7.95	0.01	0.00	0.42	2.18	2.44	-0.11	46.24	67.2	NA
ppa	1.31	0.63	1.86	0.05	1.05	1.58	0.61	0.65	1.82	1.90	0.05	0.06	56.09	47.74	2.45	-0.32	1438.62	1226	0.34
ppc	59.78	8.49	12.81	0.06	57.76	61.80	7.59	9.39	12.29	13.33	0.02	0.10	0.49	3.24	3.23	0.22	35.17	88.69	NA
ppiA	3.90	0.07	2.24	0.07	3.58	4.23	0.07	0.06	1.25	3.23	0.09	0.06	2.62	11.43	1.18	-0.04	172.97	268.24	NA
ppiC	5.30	0.77	1.95	0.02	5.58	5.02	0.75	0.80	2.07	1.84	0.02	0.03	1.98	8.31	1.71	-0.42	343.47	240.79	NA
ppiD	25.42	1.12	20.62	0.08	25.47	25.36	1.09	1.15	18.83	22.41	0.05	0.10	0.6	3.31	0.2	-0.08	147.15	174.2	NA
ppsA	3.01	0.00	3.55	0.06	2.08	3.94	0.01	0.00	3.50	3.61	0.04	0.07	2.06	9.14	2.47	0.41	235.05	376.06	NA
ppsR	31.73	4.45	3.86	0.09	36.37	27.09	4.77	4.12	2.63	5.08	0.08	0.11	0.28	0.96	1.18	0.38	18.26	24.33	NA
prfC	11.14	0.02	16.36	0.07	11.09	11.18	0.04	0.00	13.64	19.08	0.08	0.07	1.2	5.79	0.49	-0.35	188.28	192.31	NA
prkB	4.41	2.75	1.82	0.02	4.46	4.36	3.10	2.39	1.24	2.40	0.05	0.00	0.24	0.39	-1.36	-0.36	21.78	21.98	NA
proC	11.63	0.02	10.85	0.49	11.45	11.80	0.03	0.00	10.99	10.71	0.51	0.47	0.93	2.45	1.49	0.05	47.41	48.88	NA
proP	13.07	4.47	12.32	0.40	12.83	13.31	2.08	6.87	10.84	13.80	0.41	0.39	0.53	0.31	-3.54	-1.36	88.09	19.74	NA
proS	17.77	0.09	16.50	0.18	14.28	21.25	0.13	0.06	16.35	16.66	0.16	0.20	1	11.9	1.64	-0.47	180.86	461.61	NA
proY	53.85	4.61	7.77	0.07	54.34	53.36	4.65	4.58	6.17	9.38	0.08	0.06	0.21	1.32	-0.4	-0.19	65.37	75.96	NA
prs	40.29	1.59	19.35	0.09	36.64	43.94	1.89	1.30	21.01	17.69	0.07	0.11	1.88	34.88	1.13	0.33	670.23	1011.97	0.17
pspA	1.95	0.20	3.94	0.07	2.09	1.82	0.21	0.20	3.61	4.26	0.09	0.04	0.72	1.65	2.08	-0.54	42.11	38.84	NA
pspE	15.99	3.54	1.57	0.04	14.17	17.81	3.04	4.04	1.50	1.63	0.04	0.03	0.53	1.89	1.47	-0.18	73.7	78.81	NA
pssA	20.02	0.98	1.00	0.12	23.15	16.90	0.76	1.19	1.13	0.88	0.06	0.18	0.26	1.66	-1.95	0.11	42.25	89.36	NA
pstS	10.21	0.55	12.10	0.01	11.45	8.96	0.49	0.61	8.99	15.21	0.02	0.00	0.35	0.85	-0.63	0.04	114.92	41.97	NA
pta	65.39	3.59	9.70	0.20	70.46	60.33	3.62	3.56	11.28	8.13	0.20	0.21	1.23	13.86	-0.29	0.1	295.99	547.14	NA
pth	36.89	3.53	19.08	0.17	35.83	37.94	3.40	3.66	19.88	18.29	0.20	0.14	0.24	2.32	0	0.05	71.89	88.54	NA
ptsG	53.71	1.16	22.79	0.02	52.78	54.65	1.09	1.23	18.63	26.95	0.02	0.02	0.38	2.37	-0.09	-0.41	98.06	159.82	0.21
purA	14.41	0.78	16.50	0.16	12.60	16.23	0.76	0.80	17.72	15.28	0.18	0.15	2.37	14.46	1.31	0.1	434.48	596.9	0.16
purC	3.66	0.42	2.86	0.02	2.65	4.67	0.46	0.39	2.65	3.07	0.01	0.03	0.86	5.11	2.41	-0.05	107.42	87.15	NA
purL	74.16	4.53	15.15	0.08	83.48	64.84	3.91	5.15	14.64	15.66	0.09	0.08	0.42	2.53	1.6	-0.34	52.15	87.41	NA
purR	16.45	0.02	27.68	0.24	15.79	17.12	0.04	0.00	25.89	29.47	0.22	0.27	0.48	2.14	0.71	-0.06	115.96	89.09	NA
purT	4.88	0.50	2.38	0.06	5.01	4.76	0.63	0.37	2.46	2.29	0.00	0.13	0.19	0.92	0.95	0.46	31.19	27.7	NA
purU	17.78	2.76	2.85	0.01	14.19	21.38	3.52	2.00	2.76	2.95	0.01	0.00	0.52	5.58	0.26	0.06	71.17	135.94	NA
putA	26.48	0.12	19.50	0.26	23.54	29.42	0.24	0.00	18.96	20.05	0.28	0.24	0.14	0.99	1.81	-0.32	23.56	42.85	NA
putP	3.64	0.65	11.47	0.23	3.00	4.28	0.43	0.88	9.79	13.16	0.24	0.22	0.42	2	1.75	-0.31	47.24	80.12	NA
puuA	9.31	0.38	4.37	0.03	12.52	6.10	0.52	0.23	3.04	5.69	0.00	0.05	0.16	0.66	-0.96	-0.85	20.06	24.54	NA
pykA	1.73	0.00	8.60	0.07	1.48	1.98	0.00	0.00	8.96	8.23	0.07	0.07	0.49	3.52	2.05	0.14	80.07	116.37	NA
pykF	19.50	1.88	1.26	0.01	18.09	20.91	1.32	2.45	1.15	1.37	0.02	0.00	1.46	6.22	5.23	0.08	54.8	100.7	NA
pyrC	5.44	0.29	13.33	0.23	6.47	4.41	0.21	0.36	10.26	16.39	0.18	0.27	0.26	2.78	0.9	0.3	33.55	59.62	NA
pyrD	61.55	5.39	1.27	0.01	57.36	65.75	5.45	5.33	1.40	1.15	0.00	0.03	0.28	2.5	-1.05	-0.6	27.74	53.27	NA
pyrE	4.40	0.10	0.94	0.09	3.47	5.32	0.14	0.06	0.89	1.00	0.11	0.07	2.01	8.61	2	0.46	118.57	165.56	NA
pyrG	33.97	1.80	9.92	0.47	31.67	36.27	1.48	2.13	8.76	11.08	0.46	0.49	2.88	21.6	2.43	0.27	298.37	625.42	0.19
pyrH	3.19	1.13	2.97	0.02	3.49	2.89	1.23	1.03	2.22	3.72	0.02	0.02	1.81	7.84	-2.03	-0.53	342.22	287.75	0.37
qorA	3.75	0.00	4.78	0.00	3.04	4.47	0.00	0.00	4.28	5.28	0.00	0.00	0.11	0.21	1.59	0.16	13.01	11.47	NA
qorB	0.99	0.16	4.76	0.00	1.15	0.82	0.32	0.00	4.54	4.97	0.00	0.00	0.16	0.24	3.31	0.09	13.53	8.38	NA
queA	21.15	1.54	7.10	0.05	19.28	23.02	2.21	0.86	6.30	7.90	0.07	0.02	0.2	2.44	-0.05	0.16	51.82	79.2	NA
queC	12.55	0.40	11.86	0.04	9.39	15.72	0.55	0.24	11.53	12.18	0.05	0.03	0.2	1.48	0.92	-0.14	41.52	48.97	NA
queD	13.06	2.14	11.13	0.17	13.93	12.20	2.08	2.19	10.95	11.30	0.18	0.15	0.65	4.49	0.96	0.87	108.77	73.96	NA
queE	5.74	0.26	8.78	0.03	4.80	6.68	0.31	0.21	4.94	12.62	0.01	0.05	0.11	1.59	-0.31	-0.13	31.82	52.93	NA
queF	52.23	1.45	2.25	0.01	55.42	49.03	1.35	1.55	1.97	2.53	0.01	0.00	0.16	2.63	-0.13	-0.18	56.28	71.84	NA
raiA	18.67	1.51	7.12	0.07	16.98	20.36	1.30	1.72	7.32	6.93	0.07	0.07	0.28	2.15	0.21	-0.48	89.36	80.39	0.3
rarD	4.19	3.02	0.22	0.19	4.95	3.43	1.25	4.80	0.16	0.28	0.25	0.14	0.53	0.52	-4.45	-1.05	31.57	32.76	NA
rdgC	8.67	1.65	7.29	0.57	7.71	9.64	2.22	1.08	6.63	7.96	0.55	0.59	0.87	1.79	1.58	0	104.5	51.04	NA
recA	3.68	0.22	6.84	0.02	2.45	4.91	0.27	0.16	6.20	7.48	0.02	0.03	2.93	8.67	-0.09	-0.46	536.87	249.96	NA
recN	56.49	4.27	2.59	0.05	48.47	64.51	3.58	4.96	2.50	2.69	0.09	0.00	0.13	0.39	-1.97	-0.12	21.33	19.11	NA
rep	24.65	0.57	7.11	0.09	18.94	30.36	0.42	0.73	7.72	6.50	0.13	0.05	0.17	0.63	-0.53	-0.01	40.46	40.45	NA
rfaH	28.33	2.06	4.83	0.11	29.87	26.78	2.05	2.07	4.52	5.14	0.12	0.09	0.15	0.88	-1.25	0.26	76.33	58.13	NA
rhlB	62.35	6.48	2.32	0.31	61.04	63.67	5.42	7.54	2.74	1.89	0.28	0.34	0.51	5.45	-2.18	-0.2	85.47	241.72	0.51
rhlE	20.60	0.43	6.32	0.07	22.23	18.97	0.45	0.41	5.29	7.35	0.07	0.06	0.12	1.28	-0.96	-0.05	48.47	51.27	NA
rho	39.49	2.82	11.08	0.33	38.88	40.10	2.96	2.67	12.58	9.58	0.32	0.34	3.06	43.67	-0.22	-0.13	610.77	1170.41	NA
rhoL	0.77	3.70	1.02	0.25	0.56	0.98	3.48	3.91	0.84	1.21	0.37	0.13	5.13	1.6	2.04	0.72	4059.03	6503.54	NA
rhtB	11.93	0.00	1.36	0.05	7.15	16.72	0.00	0.00	1.97	0.75	0.10	0.00	0.1	0.19	-1.07	-1.27	15.01	11.25	NA
rhtC	20.78	4.32	1.31	0.17	17.74	23.83	4.74	3.89	1.38	1.25	0.11	0.22	0.12	0.32	-3.15	-1.17	17.32	15.34	NA
ribA	25.43	2.44	7.57	0.01	26.76	24.10	3.03	1.85	5.23	9.90	0.01	0.02	0.61	3.02	0.93	-0.91	104.2	101.16	NA
ribB	6.79	2.10	10.91	0.49	5.35	8.22	1.86	2.35	10.25	11.58	0.46	0.52	0.82	3.76	0.57	-0.34	239.55	184.89	NA
ribC	2.13	0.02	2.25	0.14	2.36	1.91	0.04	0.00	2.54	1.95	0.08	0.20	1.22	2.26	1.17	0.07	93.88	70.2	NA
ridA	2.57	4.30	2.51	0.09	2.16	2.99	4.51	4.10	2.66	2.37	0.09	0.09	16.52	12.38	3.27	-0.5	486.44	379.19	NA
rihA	5.12	0.18	2.95	0.02	2.92	7.31	0.35	0.00	3.03	2.88	0.03	0.00	0.15	1.2	3.9	0.1	7.99	30.36	NA
rihC	14.84	4.93	3.23	0.04	15.61	14.06	6.08	3.79	2.92	3.54	0.02	0.05	0.37	0.72	2.62	-0.47	17.13	19.99	NA
rimK	7.36	3.86	0.71	0.12	7.51	7.22	4.13	3.59	0.77	0.66	0.25	0.00	1.19	0.3	-2.38	-0.05	99.46	110.41	NA
rimO	8.10	0.09	1.91	0.08	7.23	8.97	0.05	0.12	1.71	2.11	0.07	0.08	0.69	4.29	3.77	-0.01	46.75	95.75	NA
rlmA	6.81	0.27	6.70	0.39	8.21	5.41	0.18	0.36	6.66	6.73	0.35	0.43	0.37	1.35	0.52	0.28	52.8	48.56	NA
rlmB	19.71	4.55	0.89	0.04	20.08	19.35	4.20	4.90	0.79	0.98	0.03	0.04	0.33	3.09	-0.96	0.2	72.45	117.72	NA
rlmE	25.57	1.54	12.32	0.11	24.77	26.38	1.61	1.46	12.45	12.20	0.10	0.11	0.68	4.83	0.01	0.56	318.29	254.1	0.18
rlmF	4.99	0.00	40.62	0.53	4.06	5.91	0.00	0.00	39.72	41.52	0.60	0.46	0.25	1.11	0.19	0.07	86.26	38.63	NA
rlmG	31.84	6.96	9.20	0.07	28.20	35.49	6.42	7.50	4.68	13.72	0.15	0.00	0.31	1.4	1.06	0.12	73.12	44.43	NA
rlmI	33.26	2.51	6.45	0.04	31.76	34.76	2.38	2.63	5.97	6.93	0.04	0.03	0.41	3.25	1.01	0.01	80.71	100.21	NA
rlmN	29.93	0.17	21.93	1.67	26.79	33.07	0.12	0.22	23.42	20.44	1.67	1.68	0.45	3.29	-0.02	-0.12	185.54	169.77	NA
rluB	1.42	0.02	3.38	0.02	0.64	2.20	0.04	0.00	3.65	3.10	0.02	0.03	0.94	4.05	0.63	0.86	191.85	144.54	NA
rluC	13.69	0.62	10.22	0.02	10.46	16.92	0.62	0.63	10.20	10.24	0.02	0.02	0.2	1.99	-1.59	-0.35	44.45	79.78	NA
rmf	2.47	1.46	1.26	0.08	2.68	2.25	1.48	1.44	1.51	1.01	0.00	0.16	0.13	0.17	1.83	-0.56	91.57	82.43	NA
rna	27.53	0.55	6.18	0.19	25.75	29.32	0.41	0.69	6.19	6.18	0.23	0.16	0.16	1.44	0.04	-0.09	20	39.98	NA
rnb	45.49	0.37	10.51	0.13	45.40	45.58	0.35	0.38	10.09	10.93	0.08	0.17	0.48	5.13	1.11	-0.19	67.73	168.53	NA
rne	28.82	1.63	2.99	0.02	28.00	29.65	1.38	1.87	2.93	3.04	0.03	0.02	0.51	2.35	-0.73	-1.06	28.32	99.58	NA
rnk	15.05	2.92	8.40	0.07	14.59	15.51	2.79	3.04	8.17	8.64	0.06	0.09	1.42	4.1	2.19	0.09	188.2	136.72	NA
rnt	13.61	0.78	2.05	0.15	13.44	13.79	0.45	1.11	2.00	2.09	0.20	0.11	0.35	1.72	0.4	-0.41	37.74	40.73	NA
rob	48.49	9.12	7.62	0.01	51.60	45.38	7.36	10.87	5.89	9.34	0.03	0.00	0.66	1.31	0.4	0.32	213.44	96.67	NA
roxA	28.26	2.50	4.71	0.03	23.98	32.54	2.79	2.20	4.37	5.04	0.01	0.05	0.48	2.34	0.91	-0.41	79.24	81.04	NA
rph	4.66	0.61	2.14	0.01	3.91	5.41	0.55	0.66	1.76	2.52	0.01	0.01	0.73	5.86	0.78	0.16	237.51	195.74	NA
rpiA	14.93	3.43	3.05	0.11	12.89	16.98	3.72	3.14	1.94	4.16	0.12	0.10	1.77	5.63	1.03	0.04	246.61	248.29	NA
rplJ	20.62	2.37	3.27	0.01	17.06	24.17	3.09	1.65	2.69	3.86	0.01	0.01	38.04	127.87	1.67	0.47	12025.08	10211.03	0.29
rplL	4.66	0.50	5.27	0.06	5.00	4.33	0.55	0.46	5.13	5.41	0.07	0.06	64.01	360.05	0.3	1.17	10790.48	8983.61	0.44
rplT	0.95	0.04	1.59	0.08	0.54	1.35	0.03	0.04	1.23	1.96	0.09	0.07	110.6	100.16	-2.38	-0.45	5078.87	5713.51	0.18
rplY	2.24	0.65	0.44	0.01	1.96	2.52	0.65	0.64	0.38	0.51	0.01	0.01	171.3	99.19	3.4	0.16	3851.98	2168.57	0.58
rpmE	2.60	3.82	1.68	0.23	2.85	2.35	3.98	3.65	1.70	1.66	0.23	0.22	203.94	96.23	3.47	0.27	8629.12	4934.65	0.26
rpmF	4.93	0.69	2.78	0.03	5.60	4.27	0.57	0.81	1.92	3.63	0.03	0.02	79.46	107.69	2.19	-1.66	11070.13	7328.69	0.38
rpmI	8.22	3.06	0.99	0.01	10.06	6.38	2.80	3.31	0.81	1.17	0.02	0.01	90.95	113.99	2.65	0.63	8173.16	8333.88	0.41
rpoB	95.03	1.01	27.13	0.03	79.89	110.18	0.99	1.03	23.09	31.17	0.04	0.02	1.42	18.1	1.88	-0.19	501.64	815.1	0.42
rpoC	13.17	0.91	4.91	0.01	12.05	14.30	0.84	0.99	5.03	4.79	0.01	0.01	1.86	17.25	0.44	-0.24	711.48	976.72	0.34
rpoD	52.64	1.36	11.11	0.02	41.61	63.67	1.46	1.27	10.96	11.25	0.03	0.02	1.93	8.81	2.38	0.18	275.16	359.62	0.35
rpoH	49.86	2.73	9.73	0.02	44.59	55.13	2.84	2.62	7.02	12.44	0.01	0.03	1.45	4.47	0.09	-0.12	904.8	243.26	0.31
rpoS	38.90	1.87	5.11	0.11	38.17	39.62	2.53	1.20	5.16	5.05	0.04	0.18	0.27	0.43	-0.74	-0.49	208.82	129.41	0.18
rpsA	91.20	2.70	6.59	0.03	84.53	97.87	2.67	2.73	5.86	7.32	0.04	0.03	2.66	102.86	-0.4	-0.8	3065.11	4162.63	0.34
rpsB	9.67	0.23	16.40	0.03	7.39	11.95	0.26	0.20	15.05	17.76	0.03	0.03	13.47	129.89	1.14	0.3	4506.54	3548.11	0.4
rpsG	7.33	0.86	3.88	0.03	6.95	7.71	0.99	0.72	2.87	4.89	0.03	0.03	35.33	89.44	-0.29	-0.39	6375.84	4850.44	0.19
rpsL	15.45	2.14	2.35	0.01	14.62	16.28	1.98	2.30	1.95	2.75	0.00	0.01	74.29	109.04	2.01	0.29	8468.34	5767.91	0.38
rpsO	3.44	5.69	3.31	0.06	3.16	3.73	5.10	6.28	2.86	3.77	0.06	0.07	187.54	100.51	3.26	0.97	10913.59	5923.47	0.28
rpsU	10.16	0.32	11.20	0.03	10.61	9.71	0.36	0.28	8.95	13.45	0.04	0.03	10.58	174.27	1.28	-0.45	7953.89	8215.5	0.51
rraA	4.97	0.02	4.81	0.05	4.37	5.57	0.01	0.03	5.24	4.38	0.07	0.03	1.24	6.36	0.81	-0.45	758	363.83	0.31
rraB	5.39	2.68	0.46	0.01	4.81	5.96	3.02	2.34	0.38	0.54	0.01	0.00	6.84	8.18	2.94	0.14	372.71	264.1	NA
rsd	8.00	1.18	6.98	0.02	6.09	9.92	1.27	1.09	5.40	8.57	0.04	0.00	0.36	0.5	1.41	-0.56	142.82	62.2	NA
rsgA	51.74	1.25	42.38	0.06	48.36	55.11	0.98	1.52	46.94	37.82	0.05	0.08	0.11	1.93	0.39	0.09	72.08	94.3	NA
rsmC	24.39	0.66	8.19	0.07	16.97	31.81	0.53	0.78	6.97	9.40	0.11	0.04	0.47	3.13	1.63	0.26	150.99	96.45	NA
rsmG	2.21	0.08	1.84	0.03	0.26	4.17	0.13	0.03	1.85	1.83	0.04	0.03	0.62	6.41	1.26	-0.22	116.29	164.26	NA
rsmI	58.59	0.75	4.35	0.11	58.42	58.76	0.74	0.76	4.35	4.34	0.09	0.13	0.56	3	0.6	-0.67	121.52	94.87	NA
satP	1.77	0.10	1.29	0.03	1.88	1.66	0.20	0.00	1.27	1.31	0.03	0.04	0.11	1.97	-0.1	-1.26	84.66	93.59	NA
sbmC	0.36	0.93	1.50	0.16	0.72	0.00	0.00	1.85	1.63	1.38	0.33	0.00	0.11	0.12	-0.5	0.17	8.6	5.93	NA
sdaA	21.85	0.12	11.26	0.06	20.57	23.14	0.17	0.08	9.97	12.55	0.03	0.10	0.67	4.35	1.27	0.23	133.95	115.64	NA
sdaC	32.07	0.41	11.74	0.21	32.53	31.61	0.38	0.44	10.24	13.25	0.18	0.24	1.2	8.99	1.4	-0.68	167.07	400.07	0.69
secA	62.22	1.09	8.09	0.02	67.77	56.67	1.15	1.03	6.33	9.84	0.03	0.01	0.53	5.02	0.53	0.08	70.47	161.19	NA
secG	1.77	0.39	73.21	16.94	1.59	1.95	0.40	0.38	94.13	52.30	15.27	18.61	4.94	15.69	-1.97	-1.71	6823.34	1639.5	0.2
secM	9.46	0.21	1.04	0.04	11.33	7.59	0.08	0.34	0.98	1.09	0.02	0.05	1.72	1.87	2.32	1.9	171.58	135.25	-0.05
serA	37.61	1.51	3.68	0.00	41.06	34.16	1.25	1.76	3.07	4.30	0.00	0.00	0.4	2.75	0.41	-0.35	59.07	86.89	NA
serC	22.02	2.77	2.42	0.01	24.06	19.98	2.33	3.21	2.36	2.49	0.01	0.01	1.18	6.28	2.04	-0.51	118.05	214.69	NA
serS	71.29	6.37	4.51	0.00	66.38	76.20	7.07	5.67	3.79	5.23	0.01	0.00	0.31	9.91	0.86	0.05	130.8	322.14	0.38
setA	38.50	2.61	12.04	0.69	39.74	37.26	4.64	0.59	11.42	12.65	0.59	0.79	0.24	0.61	-0.56	-0.12	74.61	60.26	NA
sixA	15.45	0.41	6.04	0.01	11.61	19.28	0.41	0.42	5.92	6.16	0.02	0.00	0.52	3.07	0.26	-0.1	399.17	203.46	NA
slmA	15.08	1.52	1.67	0.01	15.75	14.42	2.55	0.49	1.99	1.36	0.02	0.00	0.53	1.14	0.12	0.23	181.14	140.82	NA
slyA	15.02	0.10	15.58	0.61	13.19	16.85	0.00	0.20	16.88	14.27	0.73	0.48	0.28	0.71	0.27	0.25	136.96	53.48	NA
slyB	5.59	0.04	2.13	0.04	5.84	5.35	0.06	0.01	1.91	2.34	0.05	0.03	18.67	24.71	2.9	0.26	1232.64	625.79	NA
slyD	3.44	0.37	6.63	0.04	2.46	4.43	0.35	0.39	4.90	8.37	0.04	0.04	14.3	46.23	1.93	0.2	1905.91	1561.73	0.28
slyX	1.76	0.13	10.97	0.38	2.07	1.46	0.27	0.00	8.65	13.30	0.27	0.49	0.71	0.64	0.64	0.41	329.1	88.29	NA
smpB	17.66	2.51	13.16	0.05	23.13	12.19	2.58	2.43	11.34	14.97	0.06	0.03	0.59	3.24	0.64	0.08	96.1	65.62	NA
smrA	2.22	0.00	9.70	1.65	1.72	2.73	0.00	0.00	10.03	9.37	1.36	1.94	0.21	0.27	-0.72	0.13	66.67	24.03	NA
smrB	3.68	0.49	6.76	0.21	2.50	4.86	0.73	0.24	7.29	6.22	0.20	0.21	0.51	0.59	0.3	-0.55	58.82	25.36	NA
sodA	0.89	0.68	2.16	0.10	0.87	0.92	0.87	0.48	1.79	2.54	0.10	0.10	26.83	47.9	2.66	0.31	884.59	1172.61	0.4
sodB	2.56	3.01	1.25	0.02	2.37	2.75	3.42	2.61	1.07	1.43	0.02	0.02	26.99	24.71	2.63	0.17	408.11	538.85	0.47
sohB	5.60	0.11	6.31	0.05	7.36	3.84	0.07	0.15	6.69	5.92	0.03	0.07	0.24	1.13	-0.37	-0.18	44.84	52.49	NA
soxR	3.09	0.92	0.79	0.00	5.31	0.86	0.85	1.00	1.00	0.58	0.00	0.00	0.18	0.19	1.67	-0.31	28.2	7.91	NA
soxS	3.75	0.00	5.67	0.41	3.31	4.18	0.00	0.00	5.78	5.56	0.36	0.45	0.46	0.5	0.93	-0.37	27.86	16.98	NA
speB	5.94	1.38	3.85	0.07	5.28	6.60	1.24	1.53	3.87	3.82	0.08	0.07	3.06	9.84	1.28	-0.13	277.6	265.67	NA
speC	11.79	0.00	4.50	0.03	13.04	10.54	0.00	0.00	4.82	4.18	0.03	0.02	0.27	1.64	3.46	0.24	24.13	55.39	NA
spy	8.69	6.75	3.01	0.10	9.78	7.59	7.73	5.78	3.67	2.35	0.21	0.00	0.12	0.26	2.56	-0.59	6.65	7.69	NA
srmB	28.84	0.84	5.36	0.03	26.64	31.04	0.96	0.72	5.39	5.33	0.04	0.03	0.17	2.8	-0.7	-0.45	34.2	63.34	NA
ssb	5.18	1.86	1.51	0.04	3.75	6.61	2.48	1.25	1.30	1.72	0.04	0.03	2.44	14.63	-0.83	0.06	478.46	374.42	NA
sseA	11.29	1.89	4.41	0.01	10.27	12.32	2.19	1.58	4.41	4.41	0.02	0.00	0.35	0.91	-0.68	-0.36	34.71	30.88	NA
sseB	7.46	0.68	0.66	0.03	5.35	9.58	0.61	0.75	0.34	0.99	0.04	0.02	0.52	1.77	-2.19	-0.38	54.86	92.03	0.54
sslE	98.54	1.27	25.05	0.22	102.00	95.08	1.21	1.34	19.66	30.44	0.23	0.21	0.15	1.29	2.45	-0.67	30.78	78.33	NA
sthA	14.22	0.96	5.98	0.04	14.66	13.79	1.07	0.86	6.01	5.96	0.03	0.04	1.21	4.3	-2.46	-0.4	82.91	144.63	NA
stpA	13.65	0.17	8.38	0.17	11.51	15.80	0.18	0.17	8.17	8.58	0.16	0.18	1.12	5.23	1.67	-0.07	106.91	139.54	NA
sugE	10.39	1.46	1.68	0.00	11.22	9.57	1.76	1.16	1.56	1.79	0.00	0.00	0.72	0.6	0.74	0.38	414.66	111.76	NA
suhB	17.63	0.75	3.87	0.06	18.70	16.57	1.18	0.32	4.23	3.52	0.08	0.05	2.28	7.78	1.8	0.93	352.46	272.86	NA
sulA	0.70	0.08	0.99	0.17	0.26	1.14	0.16	0.00	0.53	1.46	0.11	0.22	0.35	0.53	0.77	0.16	50.04	22.12	NA
syd	22.49	2.55	3.45	0.03	23.30	21.67	2.93	2.16	2.55	4.35	0.00	0.05	0.16	1.34	-0.15	0.42	39.13	34.79	NA
tabA	7.72	1.22	0.35	0.02	7.39	8.05	1.30	1.14	0.22	0.48	0.04	0.00	0.26	0.48	2.06	0.54	13.82	19.29	NA
talB	6.33	0.07	1.51	0.06	5.62	7.03	0.11	0.03	1.50	1.53	0.06	0.05	6.8	22.9	2.11	-0.22	310.14	396.62	0.28
tas	23.92	1.03	3.23	0.01	21.37	26.46	0.82	1.24	3.37	3.10	0.01	0.00	0.2	1.47	0.35	-0.72	36.66	47.2	NA
tatE	6.46	1.89	6.32	0.70	6.30	6.62	1.97	1.80	7.52	5.13	0.71	0.69	1.74	8.68	-0.52	-0.6	552.47	403.03	NA
tcdA	21.13	0.00	9.69	0.18	24.03	18.23	0.00	0.00	8.21	11.16	0.11	0.24	0.34	1.13	-0.19	0.63	124.65	75.33	NA
tdk	11.71	1.95	7.25	0.05	8.76	14.66	1.47	2.42	7.65	6.85	0.04	0.06	0.3	1.35	1.94	0.11	18.89	28.99	NA
tesB	2.20	0.00	1.34	0.03	3.25	1.15	0.00	0.00	1.26	1.42	0.02	0.05	0.2	0.81	1.04	0.08	31.56	28.59	NA
thiI	19.51	2.61	6.44	0.02	16.80	22.22	2.72	2.50	6.22	6.66	0.03	0.00	0.6	3.1	1.52	-0.1	95.22	102.3	NA
thrL	3.48	2.74	0.37	0.04	3.82	3.14	2.72	2.75	0.32	0.42	0.04	0.04	2.93	3.46	1.95	0.17	2259.93	4161.49	0.07
thrS	123.91	5.75	15.36	1.65	124.08	123.73	4.45	7.05	13.90	16.81	1.37	1.92	0.64	11.54	0.51	0.19	313.01	592.62	1.13
tig	15.56	5.15	4.55	0.03	13.76	17.37	5.87	4.43	4.66	4.43	0.02	0.03	25.32	50.88	3.07	-0.23	1720.16	1216.65	NA
tilS	21.63	0.48	9.05	0.14	21.58	21.67	0.50	0.45	7.66	10.45	0.14	0.15	0.1	0.8	-0.7	0.06	35.66	49.33	NA
tktA	5.74	0.11	16.21	0.05	5.22	6.26	0.14	0.08	12.77	19.64	0.06	0.04	2.93	19.41	2.79	0.02	258.78	532.99	0.49
tldD	61.38	3.51	2.87	0.01	54.51	68.25	3.68	3.34	1.98	3.75	0.01	0.01	0.11	3.08	1.26	-0.05	36.8	116.87	NA
tolA	24.71	2.56	7.10	0.57	23.08	26.35	2.91	2.21	6.75	7.45	0.51	0.64	0.14	0.56	-1.4	-0.59	83.2	94.9	NA
topA	13.36	0.70	15.78	0.00	10.23	16.48	1.04	0.37	14.05	17.50	0.01	0.00	0.39	1.88	0.88	0.1	89.77	119.28	NA
tpiA	4.47	0.03	4.57	0.04	4.41	4.54	0.04	0.02	4.56	4.58	0.06	0.03	4.16	19.38	3.12	0.11	258.3	467.61	0.44
tpx	1.08	0.02	0.57	0.03	0.64	1.52	0.03	0.02	0.53	0.61	0.04	0.03	29.83	32.24	1.76	0.03	725.63	698.42	0.45
trmA	41.28	0.02	7.57	0.06	39.73	42.82	0.04	0.00	7.61	7.53	0.07	0.06	0.27	2.06	0.04	-0.41	79.54	74.13	NA
trmJ	2.17	0.12	10.61	0.01	2.71	1.63	0.16	0.08	12.19	9.04	0.01	0.01	0.51	4.48	1.49	-0.03	195.66	165.57	NA
trmL	13.15	0.19	2.66	0.02	12.34	13.96	0.17	0.22	3.04	2.27	0.03	0.02	0.68	1.46	1.55	0.25	91.26	67.55	NA
trpR	2.55	0.39	3.98	0.15	2.43	2.67	0.36	0.42	3.76	4.20	0.20	0.09	0.29	0.91	-1.12	0.02	73.76	60.43	NA
trxA	6.88	0.80	2.23	0.02	6.65	7.12	0.98	0.61	2.18	2.29	0.02	0.02	25.6	46.3	2.04	0.79	1793.94	1491.37	0.39
trxB	22.67	2.60	7.09	0.01	19.37	25.98	2.24	2.96	6.93	7.26	0.01	0.01	1.96	11.72	2.03	0.28	346.41	506.24	NA
trxC	5.00	0.83	4.08	0.07	4.67	5.34	0.66	0.99	3.64	4.52	0.14	0.00	1	2.67	1.35	-0.1	144.64	62.8	NA
tsaD	5.88	0.00	9.51	0.03	5.70	6.06	0.00	0.00	7.43	11.58	0.01	0.04	0.19	1.94	0.91	-0.44	95.03	78.64	NA
tsf	2.11	0.03	1.44	0.09	1.66	2.57	0.03	0.04	1.07	1.80	0.10	0.08	24.69	77.95	1.49	0.29	2219.13	2075.41	0.36
tsgA	5.32	0.00	4.31	0.37	6.19	4.46	0.00	0.00	3.10	5.51	0.16	0.57	0.12	0.22	-1.92	-0.13	20.46	13.13	NA
tsx	0.89	0.04	2.43	0.02	0.92	0.85	0.07	0.00	2.66	2.21	0.02	0.02	0.97	12.68	0.4	-0.11	129.23	218.86	NA
ttcA	5.81	0.10	8.80	0.04	5.74	5.88	0.11	0.10	8.73	8.86	0.03	0.04	0.54	3.74	1.98	0.05	73.61	74.03	NA
tufA	19.50	1.50	1.95	0.02	18.60	20.41	1.33	1.67	1.62	2.28	0.02	0.01	64.1	266.41	2.37	-0.26	4810.22	7568.9	0.16
tufB	7.75	1.26	12.62	0.10	6.13	9.37	1.22	1.31	12.03	13.20	0.08	0.11	73.81	256.81	2.28	-0.17	8867.49	6085	NA
tusA	23.37	10.85	1.94	0.48	23.36	23.38	11.06	10.63	1.65	2.22	0.57	0.39	0.24	1.56	-0.18	0.57	111.54	95.58	NA
tusE	3.51	1.05	14.56	0.05	2.21	4.81	1.03	1.07	13.98	15.14	0.03	0.07	0.48	1.14	0.77	-0.75	140.84	56.81	NA
typA	64.10	1.88	2.66	0.01	54.75	73.45	2.12	1.63	2.46	2.86	0.01	0.00	1.43	16.77	1.96	-0.22	513.65	712.25	0.16
tyrB	4.26	0.00	4.10	0.10	4.30	4.23	0.00	0.00	3.40	4.80	0.09	0.11	0.65	2.08	3.7	0.21	37.04	76.44	NA
tyrS	9.25	0.38	13.89	0.01	8.03	10.46	0.42	0.34	12.66	15.12	0.01	0.02	1.04	12.31	0.53	-0.81	263.96	408.28	NA
ubiF	25.57	1.90	14.52	0.06	24.74	26.41	2.01	1.80	17.16	11.88	0.13	0.00	0.26	0.74	1.52	-0.22	62.25	48.89	NA
ubiG	13.75	3.94	15.22	0.19	16.78	10.73	3.31	4.57	14.55	15.89	0.18	0.20	0.14	2.47	-0.02	0.1	36.25	55.08	NA
ubiX	11.07	0.65	1.82	0.03	9.60	12.54	0.59	0.72	1.31	2.33	0.05	0.00	0.53	0.72	0.02	-0.95	74.72	60.68	NA
ucpA	17.99	2.10	3.52	0.07	17.23	18.75	2.37	1.84	4.23	2.81	0.04	0.11	0.17	0.97	0.18	-0.05	71.61	59.74	NA
udk	9.23	0.15	45.99	0.27	11.39	7.07	0.25	0.05	48.69	43.29	0.25	0.29	0.16	3.62	1.04	0.02	52.88	107.27	NA
udp	5.20	0.47	1.05	0.00	4.18	6.21	0.38	0.57	0.98	1.13	0.01	0.00	1.64	3.44	2.75	-0.03	71.17	91.35	NA
ugd	6.06	0.44	5.03	0.25	6.34	5.79	0.56	0.32	5.58	4.48	0.30	0.20	1.2	4.36	-1.36	0.07	82.29	129.76	NA
uidR	9.79	4.26	13.83	0.14	10.56	9.01	3.39	5.13	12.86	14.80	0.10	0.19	0.14	0.37	-1.22	0.01	28.45	17.34	NA
ulaG	2.07	0.82	4.11	0.39	2.02	2.12	0.77	0.88	4.40	3.81	0.39	0.40	0.27	0.41	3.02	-0.25	8.92	9.84	NA
ung	11.63	1.29	3.68	0.21	8.03	15.23	1.59	0.98	3.11	4.25	0.15	0.28	0.17	1.38	-1.05	-0.57	50.56	47.45	NA
upp	4.85	0.49	1.96	0.03	3.93	5.78	0.32	0.65	1.65	2.28	0.02	0.04	5.37	12.34	2.35	-0.07	705.93	323.94	NA
uraA	4.62	0.05	4.69	0.04	2.53	6.70	0.11	0.00	4.55	4.83	0.04	0.05	0.2	1.53	0.19	-0.39	36.02	72.28	NA
uspA	10.68	2.37	3.54	0.01	8.67	12.69	2.57	2.17	4.11	2.98	0.02	0.01	1.5	3.63	1.97	0.63	102.45	69.19	NA
uspE	26.65	4.71	6.45	0.05	22.18	31.11	4.91	4.51	7.52	5.38	0.03	0.06	0.2	0.53	-1.66	0.06	30.93	28.37	NA
uspF	8.18	0.00	0.49	0.29	7.97	8.38	0.00	0.00	0.55	0.42	0.00	0.59	0.11	0.11	1.13	0.54	13.09	8.4	NA
uspG	7.26	0.49	3.69	0.03	6.91	7.62	0.52	0.47	3.63	3.76	0.06	0.00	1.13	0.31	1.77	0.56	78.29	14.47	NA
uvrA	17.85	0.55	7.92	0.02	18.36	17.33	0.56	0.54	7.62	8.22	0.00	0.04	0.21	0.98	1.95	-0.04	34.7	42.43	NA
uvrB	37.90	2.18	52.83	0.49	35.86	39.94	2.88	1.49	44.81	60.84	0.37	0.61	0.11	0.7	0.98	-0.11	38.49	45.91	NA
uvrD	44.38	0.36	39.16	0.11	37.79	50.97	0.24	0.48	39.28	39.04	0.15	0.07	0.2	1.02	-1.08	0.21	65.66	64.12	NA
uxuA	4.59	0.00	5.88	0.05	2.58	6.59	0.00	0.00	4.65	7.12	0.00	0.11	0.1	0.4	3.22	0.23	5.78	11.22	NA
uxuR	9.47	0.00	3.42	0.01	6.89	12.06	0.00	0.00	2.97	3.88	0.02	0.00	0.13	0.96	-0.25	-0.15	60.2	37.36	NA
waaH	14.78	0.30	12.87	0.10	14.41	15.14	0.32	0.27	13.22	12.52	0.11	0.09	2.23	10.65	0.56	-0.34	259.79	451.04	NA
wcaN	19.21	2.74	3.98	0.02	17.25	21.17	3.08	2.39	3.31	4.64	0.03	0.02	0.39	2.15	-0.53	0.13	44.47	94.66	NA
wzzB	5.92	0.54	4.11	0.01	3.87	7.98	0.64	0.45	3.27	4.96	0.01	0.01	0.74	3.74	0.31	0.18	164	206.36	NA
xanP	21.17	0.35	6.46	0.06	22.51	19.82	0.40	0.30	6.33	6.58	0.06	0.07	0.12	0.59	-0.97	-0.3	33.77	37.33	NA
xthA	5.16	0.02	7.30	0.11	5.28	5.04	0.04	0.00	5.93	8.67	0.10	0.12	0.82	4	1.6	-0.42	89.55	97.04	NA
yaaX	0.69	0.00	0.69	0.02	0.87	0.50	0.00	0.00	0.77	0.61	0.04	0.00	1.65	0.51	-0.82	1.78	157.08	168.3	NA
yacL	1.78	0.00	1.43	0.02	1.52	2.04	0.00	0.00	1.03	1.82	0.02	0.02	2.79	1.73	-0.69	-0.36	287.63	114.28	NA
yaeH	16.63	1.07	0.95	0.00	16.89	16.36	1.01	1.13	0.69	1.20	0.00	0.00	0.24	0.67	1.84	0.33	52.3	28.45	NA
yaeR	10.60	1.16	27.48	0.09	10.86	10.34	1.21	1.11	30.14	24.83	0.06	0.12	0.15	0.57	1.58	0.02	44.78	24.33	NA
yafJ	1.69	1.47	3.42	0.27	1.51	1.87	1.03	1.90	3.05	3.78	0.12	0.43	0.5	0.46	-3.4	-0.13	61.09	61.33	NA
yafK	10.77	0.18	4.51	0.04	10.21	11.33	0.05	0.31	4.34	4.67	0.01	0.07	0.2	1.71	-0.1	0.35	35.39	51.08	NA
yagU	8.48	1.89	0.53	0.03	7.63	9.33	1.71	2.08	0.57	0.49	0.02	0.04	0.34	2.66	0.15	-0.8	22.39	60.95	NA
yahA	16.69	1.89	9.85	1.04	16.63	16.75	0.82	2.97	8.54	11.16	0.92	1.17	0.15	0.2	-1.5	-0.3	35.95	11.71	NA
yaiA	3.24	0.69	2.60	0.51	3.68	2.80	0.78	0.60	2.48	2.73	0.35	0.67	0.14	0.24	-0.1	0.36	57.87	48.48	NA
yaiE	7.86	0.87	1.83	0.02	7.94	7.77	0.72	1.02	1.43	2.24	0.01	0.04	1.3	1.85	1.61	-0.62	103.72	78.93	NA
yaiI	15.03	0.89	1.13	0.33	14.92	15.14	1.07	0.70	1.26	0.99	0.51	0.16	0.17	0.71	0.79	-0.07	34.32	37.54	NA
yaiL	3.49	2.44	18.17	0.15	3.44	3.54	2.68	2.20	16.95	19.38	0.24	0.07	0.45	1.06	1.71	0.02	58.4	37.88	NA
yajD	6.63	4.34	4.24	0.10	5.56	7.70	3.35	5.33	3.69	4.80	0.15	0.04	0.42	0.9	-0.07	0.07	86.83	49.16	NA
yajQ	6.01	0.22	2.85	0.03	6.75	5.26	0.29	0.16	2.39	3.32	0.02	0.04	4.68	8.55	2.3	0.06	510.19	343.4	NA
yajR	17.79	0.36	6.36	0.08	23.02	12.57	0.72	0.00	6.64	6.09	0.16	0.00	0.11	0.44	-1.23	-0.52	39.9	36.41	NA
ybaK	8.46	0.15	1.23	0.03	8.42	8.50	0.20	0.10	1.04	1.43	0.06	0.00	1.23	1.67	1.92	0.78	90.6	68.71	NA
ybaQ	9.16	1.80	9.93	0.13	10.34	7.98	1.54	2.06	12.21	7.64	0.10	0.17	0.31	0.99	0.7	-0.24	73.05	51.25	NA
ybaY	2.14	0.00	3.85	0.06	3.57	0.70	0.00	0.00	4.08	3.63	0.00	0.12	0.25	0.32	1.62	-0.16	27.85	17.4	NA
ybbN	11.26	1.40	7.40	0.11	9.31	13.21	1.57	1.23	8.38	6.42	0.10	0.12	0.24	5.42	0.96	0.91	72.85	181.5	NA
ybdD	3.20	0.38	0.56	0.09	3.72	2.68	0.76	0.00	0.52	0.60	0.17	0.00	0.31	0.11	2.35	1.49	55.95	17.7	NA
ybdF	16.46	7.34	2.04	0.06	18.10	14.82	7.03	7.65	1.61	2.47	0.12	0.00	0.15	0.14	0	-0.3	8.72	11.25	NA
ybdJ	4.11	1.58	1.15	0.17	3.80	4.42	1.11	2.06	1.24	1.05	0.15	0.19	0.49	1.09	-0.46	0.68	42.87	23.94	NA
ybeD	7.63	1.01	5.01	0.07	7.56	7.71	0.89	1.12	4.50	5.53	0.08	0.05	2.23	11.16	1	-0.22	173.52	196.37	NA
ybeL	18.31	4.61	2.53	0.09	18.53	18.10	4.05	5.17	1.63	3.42	0.10	0.08	0.54	0.38	3.04	0.69	52.02	18.6	NA
ybfA	1.18	0.50	1.51	0.01	1.79	0.57	1.00	0.00	1.37	1.66	0.01	0.00	0.57	1.44	-0.07	-0.65	114.96	70.35	NA
ybfE	6.22	0.79	15.34	0.03	6.97	5.46	0.39	1.19	17.73	12.94	0.02	0.04	0.3	0.86	0.13	0.49	67.72	34.62	NA
ybfF	8.56	1.94	6.72	0.06	9.46	7.66	2.58	1.30	6.83	6.61	0.12	0.00	0.28	0.9	3.26	0.3	22.88	20.83	NA
ybhB	3.80	0.00	2.70	0.05	2.37	5.23	0.00	0.00	2.39	3.01	0.06	0.04	0.84	0.97	1.47	1.02	101.39	106.12	NA
ybhC	15.81	0.87	1.83	0.02	12.65	18.98	0.93	0.82	1.94	1.71	0.01	0.03	0.33	2.99	-0.62	-0.11	42.14	104.46	NA
ybhL	18.04	5.72	1.67	0.00	15.86	20.21	5.95	5.49	1.67	1.68	0.00	0.00	0.27	1.17	0.98	-0.9	36.73	40.15	NA
ybhQ	20.35	0.13	6.15	0.06	19.66	21.03	0.27	0.00	3.39	8.91	0.12	0.00	0.13	0.57	-0.93	-0.9	59.68	45.34	NA
ybiC	2.86	0.25	1.95	0.15	3.41	2.30	0.35	0.16	1.75	2.15	0.12	0.18	0.35	1.12	2.16	0.09	40.39	38.84	NA
ybiJ	2.74	0.46	3.27	0.01	1.68	3.80	0.45	0.47	3.41	3.13	0.03	0.00	0.46	0.76	1.99	-0.99	48.9	26.34	NA
ybiT	2.52	0.01	10.78	0.05	1.10	3.94	0.02	0.00	11.87	9.69	0.06	0.04	0.49	4.96	1.72	-0.07	83.15	141.87	NA
ybjG	0.62	3.26	2.90	0.19	0.81	0.43	4.34	2.19	2.93	2.87	0.15	0.22	0.59	0.9	-4.17	-0.73	78.35	64.22	NA
ybjH	8.54	0.24	3.84	0.00	7.01	10.08	0.49	0.00	3.15	4.53	0.00	0.00	0.14	0.19	1.25	-0.47	58.09	41.01	NA
ybjN	15.46	0.70	16.02	0.36	13.65	17.27	1.05	0.35	15.25	16.79	0.34	0.37	0.54	1.55	-1.19	-0.86	137.66	110.5	NA
ybjP	3.80	0.79	2.65	0.02	3.07	4.52	0.36	1.22	2.56	2.75	0.04	0.00	0.29	0.45	2.14	0.26	4.52	8.43	NA
ybjS	19.26	1.69	3.18	0.05	20.65	17.88	1.53	1.85	3.57	2.79	0.02	0.08	0.15	0.91	-2.45	0	57.81	46.04	NA
ybjX	30.06	0.76	11.86	0.17	28.02	32.09	0.78	0.73	12.04	11.68	0.21	0.14	0.36	4.12	-0.38	0.25	77.92	125.88	NA
ycaK	3.98	0.90	1.72	0.41	3.13	4.84	0.58	1.22	1.27	2.18	0.26	0.55	0.14	0.14	1.38	0.37	3.53	2.5	NA
ycaO	7.38	0.95	1.96	0.04	6.93	7.82	0.71	1.19	1.53	2.40	0.04	0.04	0.68	4.28	2.38	-0.58	55.88	101.58	NA
ycbX	19.23	0.64	16.09	0.18	17.28	21.18	0.62	0.66	16.11	16.07	0.11	0.26	0.21	1.04	1.84	-0.41	19.55	23.78	NA
yccA	27.71	2.21	3.95	0.07	25.74	29.69	2.18	2.24	4.53	3.37	0.08	0.06	0.61	3.3	-0.34	-0.85	98.94	137.78	0.31
yccU	0.56	0.00	0.46	0.01	0.52	0.59	0.00	0.00	0.39	0.53	0.02	0.00	0.95	1.64	2.51	0.11	52.54	44.27	NA
yccX	4.61	0.94	2.11	0.00	5.91	3.31	0.81	1.07	2.43	1.79	0.00	0.00	0.26	0.24	1.99	0.38	83.15	38.96	NA
ycdZ	0.33	0.86	0.78	0.00	0.08	0.59	1.03	0.70	0.60	0.95	0.00	0.00	1.18	0.24	-1.72	0.13	120.71	99.53	NA
yceA	26.46	0.19	3.49	0.07	26.80	26.12	0.10	0.28	3.30	3.68	0.08	0.06	0.39	2.51	1.52	0.65	35.81	103.83	NA
yceB	38.99	8.28	0.69	0.09	39.74	38.25	8.72	7.84	0.50	0.88	0.13	0.05	0.15	0.62	0.17	-0.44	21.15	29.34	NA
yceD	8.81	1.36	3.00	0.22	8.28	9.34	1.08	1.63	2.97	3.02	0.24	0.20	3.58	5.66	-1.42	-0.08	4030.33	2250.26	0.47
yceF	9.50	0.32	5.60	0.39	9.58	9.42	0.12	0.52	5.60	5.59	0.48	0.29	0.26	0.7	2.23	-0.08	20.71	19.77	NA
ycfQ	7.80	0.55	4.34	0.07	7.55	8.05	0.23	0.86	4.91	3.77	0.05	0.10	0.19	0.38	-1.05	0.21	29.52	27.02	NA
ycgJ	7.22	0.36	2.81	0.11	7.54	6.91	0.26	0.46	3.03	2.59	0.17	0.05	0.31	0.66	1.09	-1.59	16.73	17.39	NA
ycgL	3.83	0.65	4.24	0.04	3.95	3.71	0.72	0.57	4.25	4.23	0.05	0.04	1.78	3.1	2.37	0.51	122	96.22	NA
ycgM	8.51	2.64	0.87	0.12	7.81	9.21	2.78	2.49	0.72	1.01	0.05	0.19	0.98	0.64	-2.3	-0.6	96.98	59.91	NA
ycgN	12.91	0.52	3.45	0.01	14.53	11.28	0.33	0.71	2.75	4.15	0.02	0.00	0.38	1.01	-0.45	0.33	38.21	33.69	NA
ychF	31.08	2.17	5.32	0.02	27.41	34.75	2.13	2.21	5.09	5.55	0.03	0.02	1.36	11.67	1.94	0.07	157.16	262.62	NA
ychJ	24.26	2.08	2.17	0.16	25.03	23.49	2.37	1.79	2.07	2.27	0.07	0.24	0.25	1.27	1.23	-0.26	59.08	79.05	NA
ychN	2.58	0.14	1.31	0.05	2.01	3.14	0.13	0.15	0.82	1.81	0.07	0.02	1.61	3.42	1.53	-0.62	104.36	99.41	NA
yciA	3.19	0.04	1.22	0.01	2.25	4.13	0.03	0.05	1.30	1.15	0.00	0.01	0.55	3.14	0.58	0.62	88.57	116.75	NA
yciI	0.76	0.06	4.38	0.07	0.55	0.96	0.11	0.00	3.25	5.52	0.09	0.04	0.37	1.49	0.8	-0.08	63.57	45.46	NA
yciN	4.18	0.28	2.15	0.14	4.49	3.87	0.38	0.18	2.28	2.01	0.16	0.13	5.12	4.39	3.1	-0.21	395.27	154.72	NA
yciT	48.91	3.62	7.65	0.05	48.86	48.95	3.01	4.23	7.70	7.61	0.05	0.06	0.2	1.31	0.84	-0.11	30.86	40.07	NA
yciY	3.74	0.38	3.36	0.01	4.13	3.36	0.57	0.20	3.73	3.00	0.02	0.00	1.07	1.72	0.77	1.03	147.42	84.73	NA
yciZ	10.68	1.19	1.81	0.11	9.24	12.12	1.65	0.72	1.47	2.16	0.14	0.08	0.24	0.42	inf	0.83	91.69	101.43	NA
ycjG	16.82	0.99	7.79	0.10	18.69	14.96	1.42	0.55	4.86	10.71	0.19	0.00	0.11	0.29	-0.79	-0.16	46.59	23.91	NA
ydbJ	1.64	0.41	2.65	0.03	1.83	1.45	0.34	0.48	2.24	3.06	0.00	0.05	0.55	1.46	1.57	-0.13	144.26	100.43	NA
ydcF	1.51	0.24	0.72	0.16	1.92	1.10	0.00	0.49	0.69	0.74	0.09	0.22	0.23	0.39	1.87	0.4	13.9	10.46	NA
ydcH	5.67	1.16	2.00	0.00	4.30	7.03	0.84	1.48	3.55	0.45	0.00	0.00	0.11	0.11	3.03	2.66	17.04	19.29	NA
ydcI	1.81	0.85	1.42	0.36	1.33	2.28	1.18	0.53	1.04	1.80	0.47	0.24	0.13	0.63	-0.64	0.48	28.66	27.26	NA
ydcP	129.46	5.92	7.08	0.02	126.26	132.67	4.67	7.16	5.56	8.60	0.04	0.00	0.1	0.97	1.37	-0.17	23.37	43.84	NA
ydcX	5.41	0.54	2.44	0.26	5.07	5.74	0.38	0.70	2.26	2.62	0.21	0.32	0.64	0.7	2.2	0.72	212.36	52.99	NA
ydcY	1.66	0.22	1.24	0.09	1.74	1.58	0.33	0.10	1.21	1.28	0.09	0.09	5.43	1.87	1.46	-0.33	393	165.21	NA
yddM	18.64	0.76	1.68	0.04	18.21	19.07	0.99	0.53	1.79	1.57	0.07	0.00	0.19	0.28	0.88	-0.41	66.1	25.49	NA
ydfG	6.64	1.46	0.46	0.01	6.09	7.18	2.11	0.81	0.39	0.53	0.01	0.00	2.43	3.67	2.85	0.14	112.6	105.64	NA
ydgA	27.96	0.66	5.46	0.04	27.63	28.29	0.78	0.55	4.33	6.58	0.04	0.05	0.13	1.57	-0.39	-0.83	24.18	63.24	NA
ydgC	10.31	2.72	10.28	0.40	11.85	8.76	2.60	2.85	10.88	9.68	0.34	0.46	0.12	0.35	0.42	0.25	37.34	20.53	NA
ydgH	10.52	2.31	10.75	0.04	10.51	10.53	2.38	2.23	9.77	11.73	0.03	0.04	0.85	4.22	-0.36	0.09	92.55	127.47	NA
ydgK	13.39	1.44	1.30	0.10	13.51	13.27	2.16	0.72	1.11	1.49	0.03	0.16	0.39	0.5	-3.72	-1.56	39.7	27.81	NA
ydhC	12.68	0.70	9.11	0.20	12.45	12.90	0.69	0.70	8.78	9.44	0.12	0.28	0.34	1.35	-1.68	-0.89	36.98	62.76	NA
ydhP	11.11	0.78	2.85	0.00	8.46	13.76	0.97	0.59	2.05	3.66	0.00	0.00	0.12	0.27	-1.94	-1	20.52	10.95	NA
ydhQ	24.59	0.05	4.13	0.02	21.22	27.96	0.11	0.00	4.12	4.15	0.00	0.05	0.2	0.79	0.8	-0.25	36.61	32.55	NA
ydhR	0.86	0.19	0.68	0.02	1.07	0.65	0.14	0.24	0.76	0.59	0.01	0.03	2.83	2.84	1.46	0.21	255.76	71.32	NA
ydhZ	6.34	0.00	4.27	0.05	7.63	5.06	0.00	0.00	4.19	4.34	0.00	0.10	0.17	0.73	-0.04	-0.03	57.79	25.68	NA
ydiH	5.24	1.05	3.42	0.08	5.93	4.55	1.14	0.96	3.11	3.73	0.05	0.11	0.63	0.31	2.45	-0.63	26.88	14.13	NA
ydiK	4.05	0.12	3.97	0.03	2.60	5.50	0.24	0.00	1.75	6.19	0.05	0.00	0.1	0.7	0.08	-0.43	26.09	40.23	NA
ydiY	5.64	0.05	3.30	0.02	4.93	6.36	0.06	0.03	3.29	3.32	0.02	0.02	0.48	5.17	0.46	0.8	75.48	154.74	NA
ydiZ	0.57	0.00	3.03	0.25	0.64	0.50	0.00	0.00	2.02	4.04	0.18	0.32	0.23	0.21	0.58	1.17	12.21	9.55	NA
ydjA	4.33	0.77	4.67	0.01	2.82	5.85	1.10	0.43	3.82	5.52	0.02	0.00	1.24	1.9	1.25	0.38	109.25	70.35	NA
ydjF	16.10	1.46	0.59	0.05	11.81	20.38	1.97	0.94	0.53	0.66	0.00	0.11	0.1	0.32	-1.04	-0.67	12.94	14.01	NA
ydjN	16.95	0.01	5.81	0.08	7.89	26.00	0.03	0.00	3.69	7.94	0.04	0.13	0.13	1.97	0.37	0.16	28.29	81.8	NA
yeaD	1.91	0.14	3.10	0.03	1.56	2.25	0.06	0.23	3.60	2.61	0.04	0.03	0.43	1.37	1.11	0.69	24.27	38.32	NA
yeaE	6.70	1.04	1.11	0.19	7.56	5.84	2.08	0.00	1.37	0.85	0.00	0.38	0.39	0.11	-3.7	-0.36	42.45	20.58	NA
yeaO	1.16	0.22	3.76	0.10	0.81	1.52	0.43	0.00	4.09	3.42	0.19	0.00	0.21	0.19	2.42	-0.44	46.71	28.49	NA
yeaQ	0.79	1.58	0.93	0.12	0.83	0.76	1.42	1.74	0.83	1.02	0.09	0.16	1.21	2.26	1.56	-0.42	71.99	56.22	NA
yebF	3.55	1.27	3.44	0.06	4.19	2.92	2.55	0.00	3.58	3.30	0.11	0.00	1.84	0.16	0.01	0.8	205.04	62.54	NA
yebG	7.18	0.71	9.17	0.12	7.58	6.78	0.99	0.43	10.56	7.78	0.08	0.16	1.28	2.03	1.27	0.02	211.98	58.9	NA
yebO	19.06	5.36	1.02	0.03	19.09	19.03	4.82	5.91	0.83	1.21	0.00	0.05	1.02	3.23	-0.97	-1.39	422.1	220.09	NA
yecA	18.37	0.20	15.22	0.06	20.53	16.22	0.20	0.20	14.84	15.61	0.02	0.09	0.66	0.82	-0.15	-0.25	196.79	43.6	NA
yecJ	2.59	1.05	2.08	0.19	2.68	2.49	1.04	1.06	1.99	2.16	0.17	0.20	2.53	2.13	1.59	0.43	146.56	46.56	NA
yeeN	4.41	0.47	0.46	0.05	4.76	4.06	0.36	0.57	0.31	0.61	0.07	0.02	0.97	3.25	2.49	-0.24	32.26	81.55	NA
yeeX	2.47	0.71	1.70	0.02	1.65	3.29	0.98	0.45	1.38	2.01	0.03	0.02	4.47	7.3	2.44	-0.27	178.1	145.51	NA
yegQ	24.73	0.61	1.86	0.02	25.88	23.58	0.59	0.64	1.18	2.54	0.00	0.04	0.36	1.94	0.4	-0.01	61.75	62.85	NA
yeiP	10.92	5.54	9.53	0.07	10.78	11.07	7.01	4.08	9.35	9.70	0.08	0.06	2.66	6.16	3	0.89	150.9	124.21	NA
yejG	12.83	1.29	6.05	0.19	13.69	11.97	1.09	1.49	6.05	6.04	0.19	0.20	1.87	1.91	-0.24	-0.55	769.08	100.4	NA
yejK	19.32	1.87	6.86	0.09	19.35	19.28	1.61	2.13	6.65	7.07	0.06	0.13	0.56	2.09	0.92	0.3	116.25	97.27	NA
yfaY	11.06	1.85	6.20	0.42	10.10	12.03	0.83	2.86	5.40	7.01	0.48	0.35	0.15	0.67	-0.76	0.35	34.24	30.45	NA
yfaZ	1.16	0.02	4.62	0.23	1.50	0.82	0.05	0.00	4.78	4.46	0.26	0.20	0.76	1.65	1.58	0.12	130.02	57.1	NA
yfbR	11.08	1.47	11.81	1.27	8.28	13.88	1.68	1.25	9.19	14.44	1.53	1.00	0.14	0.93	1.17	-0.09	20.62	22.67	NA
yfbV	10.49	1.33	3.48	0.04	9.23	11.76	1.29	1.38	3.01	3.95	0.02	0.06	0.57	0.97	0	0.5	80.89	34.89	NA
yfcD	4.98	0.49	0.56	0.02	4.70	5.26	0.31	0.67	0.65	0.46	0.03	0.00	1.05	4.12	-0.35	0.22	227.83	164.74	NA
yfcE	12.86	2.06	2.04	0.00	12.39	13.33	1.96	2.16	2.03	2.06	0.00	0.00	0.78	1.74	0.3	-0.08	197.08	113.52	NA
yfcZ	13.22	1.35	4.47	0.06	12.91	13.52	1.17	1.52	4.27	4.68	0.07	0.04	2.74	2.56	2.18	0.1	360.59	228.22	NA
yfdY	9.14	4.02	5.36	0.96	10.18	8.10	3.92	4.11	5.71	5.00	0.80	1.11	0.48	0.18	0.82	-0.56	82.02	24.76	NA
yfeX	4.09	0.33	5.00	0.01	3.21	4.96	0.38	0.28	5.00	5.00	0.03	0.00	0.97	1.75	1.75	0.34	125.74	73.98	NA
yfgG	9.30	0.98	2.03	0.17	8.62	9.98	0.90	1.07	1.69	2.37	0.15	0.19	0.48	1.14	2.63	0.51	30.28	31.17	NA
yfgJ	7.02	0.78	1.94	0.05	6.69	7.35	0.77	0.79	2.41	1.46	0.07	0.03	1.99	1.34	-0.2	-0.55	222.67	123.63	NA
yfhH	2.80	1.19	1.88	0.15	1.37	4.22	1.04	1.35	1.85	1.90	0.00	0.30	0.25	0.15	-1.03	-0.22	40.69	9.27	NA
yfhL	8.44	1.93	0.02	0.00	7.24	9.64	1.40	2.47	0.03	0.00	0.00	0.00	0.42	0.32	1.16	0.5	78.63	23.11	NA
yfiF	0.94	0.00	4.01	0.03	1.22	0.65	0.00	0.00	4.23	3.80	0.02	0.03	2.29	4.59	2.55	-0.26	285.56	164.65	NA
ygaU	16.75	6.37	3.70	0.00	19.09	14.41	4.05	8.69	4.72	2.68	0.00	0.00	0.11	0.2	-0.11	-0.34	23.35	13.15	NA
ygdH	4.79	0.18	4.31	0.11	6.35	3.23	0.11	0.25	5.16	3.47	0.10	0.11	0.38	1.45	-1.03	-0.03	26.19	53.59	NA
ygdQ	7.09	0.00	2.02	0.00	6.88	7.29	0.00	0.00	1.27	2.76	0.00	0.00	0.27	0.35	-3.47	-1.45	68.98	26.03	NA
ygdR	2.28	0.78	2.04	0.22	2.62	1.94	0.74	0.82	1.95	2.13	0.17	0.28	1.99	0.74	1.04	-0.98	246.01	49.89	NA
ygfZ	12.58	0.23	9.45	0.71	7.43	17.73	0.27	0.19	10.08	8.81	0.64	0.77	1.1	4.61	1.51	-0.05	114.47	110.85	NA
yggE	18.04	0.15	8.55	0.88	16.41	19.67	0.18	0.13	8.98	8.12	0.83	0.93	0.37	1.35	0.25	0.1	41.53	40.95	NA
yggN	13.68	1.80	1.20	0.06	9.61	17.74	1.84	1.77	1.02	1.37	0.06	0.07	0.42	0.58	-0.79	-0.26	93.13	39.48	NA
yghG	4.20	1.15	1.04	0.05	5.70	2.71	1.41	0.90	0.56	1.52	0.11	0.00	0.47	0.55	0.42	-0.16	26.2	25.92	NA
yghU	18.10	2.46	15.73	0.26	18.43	17.77	2.31	2.61	11.20	20.27	0.43	0.08	0.11	0.43	0.17	-0.23	21.15	19.42	NA
yghW	5.05	1.12	0.53	0.01	6.00	4.10	1.09	1.14	0.46	0.61	0.01	0.02	16.45	12.57	2.21	0.39	720.01	246.04	NA
ygiQ	19.07	0.42	1.55	0.04	21.90	16.25	0.55	0.30	1.26	1.83	0.05	0.02	0.27	2.33	0.46	-0.44	58.19	74.08	NA
ygiV	3.34	5.77	0.87	0.24	2.70	3.97	6.02	5.52	0.99	0.75	0.17	0.31	1.25	0.17	-3.12	-0.21	52.23	39.59	NA
ygiW	1.55	0.06	4.46	0.05	1.60	1.50	0.12	0.00	3.84	5.08	0.05	0.04	2.6	7.82	2.05	-0.4	164.38	126.27	NA
ygjP	2.93	0.36	2.92	0.05	1.58	4.28	0.43	0.28	3.56	2.28	0.10	0.00	0.21	0.57	0.18	0.98	26.36	16.17	NA
yhaH	7.68	0.77	4.45	0.12	8.26	7.11	1.12	0.42	5.06	3.85	0.09	0.16	0.54	1.19	0.22	-0.73	64.8	52.91	NA
yhbP	19.79	2.35	2.89	0.21	22.03	17.54	2.07	2.64	1.11	4.67	0.13	0.30	0.11	0.23	-0.29	-0.51	21.26	12.67	NA
yhbW	9.07	0.95	10.34	0.12	10.41	7.72	0.69	1.21	10.33	10.35	0.11	0.12	0.35	3.17	1.13	-0.52	45.81	87.04	NA
yhbY	20.08	2.53	1.66	0.06	21.85	18.32	2.44	2.62	1.62	1.71	0.05	0.07	2.83	11.78	0.15	-0.45	956.19	652.03	0.34
yhcB	1.83	0.02	0.85	0.01	1.77	1.89	0.01	0.03	0.68	1.03	0.01	0.01	1.62	5.81	0.94	-0.96	351.38	256.98	NA
yhcN	2.19	0.70	2.78	0.03	2.50	1.88	0.74	0.66	3.02	2.54	0.03	0.02	7.79	4.78	2.28	0.44	523.07	102.25	NA
yhdV	1.49	0.31	1.36	0.13	1.85	1.12	0.33	0.28	1.03	1.70	0.07	0.19	1.34	0.82	2.25	0.4	85.18	34.83	NA
yhfA	7.50	1.38	1.88	0.10	8.60	6.40	1.27	1.50	1.60	2.16	0.07	0.13	0.97	2.02	0.55	-0.36	68.41	76.92	NA
yhgF	1.83	0.52	32.90	0.12	2.30	1.36	0.51	0.53	33.55	32.24	0.09	0.15	0.78	2.99	3.65	-0.24	50.05	99.45	NA
yhgN	33.62	6.43	5.16	0.70	33.06	34.19	5.88	6.98	4.08	6.25	0.73	0.67	0.38	0.48	-0.11	-0.74	78.69	33.72	NA
yhhM	19.75	1.00	1.38	0.02	14.93	24.58	1.57	0.42	0.91	1.84	0.04	0.00	0.13	0.34	1.92	0.13	70.68	64.39	NA
yhhN	6.80	2.65	3.05	0.29	5.85	7.75	1.90	3.40	1.88	4.22	0.28	0.31	0.19	0.54	-3.17	-1.26	20.91	32.07	NA
yhhQ	13.65	4.07	2.91	0.31	13.28	14.02	4.33	3.82	3.14	2.68	0.45	0.17	0.43	0.25	-2.86	-0.75	26.65	10.12	NA
yhhW	8.29	2.22	2.36	0.04	8.10	8.48	2.52	1.93	2.22	2.49	0.07	0.00	0.31	0.49	0.67	0.42	21.73	14.62	NA
yhhX	15.53	0.06	9.57	0.17	16.96	14.10	0.00	0.12	9.03	10.11	0.16	0.19	0.17	1.34	2.14	-0.21	12.02	32.59	NA
yhiN	19.73	2.93	6.99	0.15	23.33	16.13	3.15	2.70	7.53	6.46	0.06	0.24	0.27	0.61	-1.16	-0.17	70.13	46.98	NA
yhjJ	37.63	1.64	9.40	0.35	33.65	41.61	2.26	1.02	6.90	11.90	0.32	0.37	0.44	0.8	-1.18	0.08	43.87	35.2	NA
yhjR	18.32	2.08	3.62	2.42	17.81	18.82	1.83	2.32	3.69	3.55	2.13	2.71	0.2	0.66	-0.64	-1.45	143.88	88.53	NA
yiaD	5.15	0.12	3.57	0.27	4.92	5.38	0.15	0.08	3.91	3.23	0.30	0.25	4.35	14.65	1.95	-0.34	379.5	439.71	NA
yiaF	15.57	3.18	8.43	0.26	15.43	15.70	2.66	3.69	9.07	7.80	0.28	0.25	1.53	4.7	1.9	-0.78	220.5	204.8	NA
yiaJ	2.12	0.64	2.32	0.15	1.65	2.59	0.76	0.52	1.49	3.15	0.07	0.23	0.27	0.58	0.56	0.29	33.46	27.83	NA
yibL	25.94	2.01	5.31	0.09	27.11	24.77	1.92	2.11	5.25	5.37	0.08	0.10	0.5	4.16	1.03	0.96	131.64	124.56	NA
yibN	18.96	1.77	5.56	0.05	19.93	17.99	1.77	1.77	5.08	6.04	0.04	0.07	0.72	8.67	-0.11	-1.13	301.99	331.51	0.5
yibT	15.00	1.33	1.29	0.05	17.10	12.89	1.55	1.10	0.90	1.68	0.05	0.05	1.32	1.2	1.73	-0.61	181.6	68.24	NA
yicC	8.14	0.91	6.13	0.04	5.93	10.35	1.01	0.80	5.18	7.07	0.03	0.05	0.65	3.22	-0.38	-0.33	202.32	139.1	NA
yicG	9.21	3.42	4.49	0.19	9.84	8.58	2.33	4.50	3.11	5.88	0.09	0.29	0.83	0.21	-1.86	-0.76	76.32	15.33	NA
yidA	9.69	0.15	5.97	0.04	11.93	7.44	0.20	0.10	5.71	6.23	0.03	0.05	0.4	3.31	-0.6	-0.02	46.66	87.68	NA
yidB	1.72	0.10	5.15	0.05	1.63	1.81	0.20	0.00	5.45	4.84	0.05	0.05	1.35	0.78	-0.77	-1.58	125.82	24.82	NA
yidR	10.59	0.51	12.74	0.04	11.53	9.65	1.02	0.00	8.93	16.56	0.08	0.00	0.12	0.52	1.89	0.09	28.66	21.03	NA
yieH	4.78	0.35	2.34	0.11	5.17	4.39	0.24	0.45	3.27	1.42	0.21	0.00	0.48	0.66	1.64	0.24	20.96	19.41	NA
yifE	10.37	0.42	4.28	0.89	9.44	11.29	0.38	0.45	3.45	5.11	1.15	0.62	8.57	22.38	1.34	0.46	2482.92	1141.79	NA
yifK	62.94	7.61	4.86	0.24	69.52	56.35	6.73	8.49	4.38	5.35	0.08	0.41	0.23	1.44	0.32	-0.3	45.62	72.15	NA
yigI	10.89	0.92	10.40	0.22	8.56	13.23	0.88	0.97	10.14	10.66	0.20	0.25	0.54	2.11	-1.71	-0.53	218.24	67.78	NA
yigM	31.27	26.13	9.04	0.09	27.76	34.78	25.50	26.76	8.98	9.09	0.14	0.03	0.18	0.95	-2.66	-0.79	37.06	64.03	NA
yihA	29.62	1.26	10.81	0.07	28.32	30.91	1.47	1.06	9.22	12.41	0.03	0.11	0.48	4.31	0.24	0.45	241.74	146.21	NA
yihD	0.41	0.29	4.21	0.09	0.46	0.36	0.27	0.32	4.58	3.83	0.10	0.09	6.04	8.47	2.75	-0.24	231.97	186.84	NA
yihI	19.58	2.24	9.97	0.19	18.74	20.42	2.12	2.37	9.09	10.85	0.18	0.19	2.22	5.88	2.1	0.1	265.68	133.53	NA
yiiM	18.52	1.20	12.87	0.07	20.35	16.69	0.53	1.87	13.85	11.89	0.09	0.05	0.14	0.63	0.72	0.37	47.96	30.84	NA
yiiR	0.91	0.37	4.02	0.08	1.82	0.00	0.22	0.52	1.77	6.27	0.05	0.12	0.13	0.72	-0.93	-0.58	23.53	25.29	NA
yijE	1.98	1.42	1.97	0.16	0.81	3.15	0.92	1.92	1.81	2.13	0.10	0.22	0.12	0.18	-2.17	-1	12.56	12.7	NA
yjbD	15.96	0.56	3.91	0.09	16.69	15.22	0.50	0.61	3.47	4.35	0.04	0.14	0.17	0.52	1.07	0.33	28.95	24.47	NA
yjbJ	11.79	2.20	14.13	0.25	12.75	10.82	1.32	3.07	15.55	12.71	0.24	0.26	0.12	0.35	1.06	0.55	71.75	62.45	NA
yjcB	11.07	0.90	3.60	0.19	11.17	10.97	1.24	0.55	4.34	2.86	0.14	0.25	0.69	0.38	-0.36	0.56	394.57	44.71	NA
yjdM	4.90	0.77	3.58	0.04	4.79	5.01	0.89	0.66	3.21	3.95	0.06	0.02	2.26	3.36	1.77	0.19	40.55	27.1	NA
yjeI	6.12	0.41	5.95	0.35	6.71	5.54	0.57	0.26	5.20	6.71	0.36	0.34	2.25	3.24	1.2	0.15	396.91	138.56	NA
yjeT	1.18	2.01	0.60	0.46	1.70	0.65	2.78	1.23	0.77	0.44	0.43	0.48	0.22	0.54	-0.34	-0.62	36.07	29.5	NA
yjgA	23.21	2.27	4.48	0.09	22.89	23.53	2.39	2.14	3.85	5.11	0.07	0.10	1.49	2.78	1.47	0.08	346.15	177.16	NA
yjgM	9.62	0.41	1.53	0.02	10.31	8.92	0.41	0.41	2.09	0.97	0.05	0.00	0.36	0.82	1.69	-0.3	40.87	23.7	NA
yjiY	10.78	0.08	8.60	0.10	10.76	10.80	0.07	0.10	10.26	6.93	0.10	0.11	0.92	4.92	1.96	-0.38	151.71	320.65	NA
yjjX	36.63	2.75	7.14	0.07	38.62	34.64	2.23	3.28	7.31	6.98	0.08	0.06	0.18	1.23	0.56	0.06	80.52	53.31	NA
yjtD	13.30	1.70	1.48	0.05	14.50	12.10	1.64	1.75	1.38	1.58	0.09	0.00	0.18	0.56	0.19	-0.57	25.27	18.07	NA
ylaC	8.66	1.81	4.75	0.33	8.36	8.96	1.59	2.02	4.67	4.84	0.41	0.25	0.26	1.53	-1.02	-0.58	27.72	30.63	NA
ylbG	1.45	0.29	0.74	0.11	2.11	0.80	0.59	0.00	0.95	0.54	0.07	0.15	0.31	0.27	1.92	0.84	10.87	8.02	NA
ynaE	0.62	0.00	0.00	0.07	1.24	0.00	0.00	0.00	0.00	0.00	0.14	0.00	0.14	0.1	-1.62	-1.08	6.58	3.62	NA
ynaJ	4.29	0.03	1.63	0.03	4.80	3.77	0.06	0.00	1.34	1.92	0.04	0.03	1.99	5.78	1.85	-0.52	216.72	169.14	NA
yncD	21.98	0.27	4.75	0.08	17.87	26.10	0.39	0.14	5.22	4.28	0.07	0.08	0.23	2.49	2.42	-0.54	16.87	64.11	NA
yncL	0.11	0.23	0.30	0.62	0.00	0.22	0.45	0.00	0.40	0.20	0.71	0.54	0.59	0.14	-5.81	#NAME?	60.81	33.75	NA
yneM	8.17	3.58	1.50	1.60	8.29	8.06	3.23	3.92	1.28	1.72	2.10	1.10	5.63	0.17	1.83	-0.27	2123.8	211.85	NA
ynfD	2.42	0.69	1.03	0.00	2.20	2.64	0.20	1.19	1.05	1.01	0.00	0.00	0.6	0.42	3.5	0.31	10.67	9.34	NA
yniB	9.31	0.12	1.85	0.04	8.66	9.96	0.00	0.25	1.95	1.74	0.08	0.00	0.15	0.65	0.33	0.21	43.54	40.82	NA
yniC	7.86	0.31	2.49	0.01	8.18	7.54	0.42	0.21	2.03	2.95	0.01	0.00	0.43	1.52	2.45	-0.49	31.17	28.5	NA
yniD	3.25	1.15	1.96	0.23	3.58	2.93	0.39	1.90	2.15	1.78	0.35	0.11	0.52	0.28	-0.29	-0.52	71.83	15.93	NA
yoaB	9.79	5.65	1.03	0.01	10.75	8.82	5.25	6.05	0.85	1.21	0.01	0.00	2.4	2.56	2.02	-0.39	114.15	100.31	NA
yoaC	2.12	0.43	10.37	0.33	1.13	3.10	0.00	0.86	12.24	8.50	0.09	0.58	0.17	0.21	1.16	0.02	14.25	12.89	NA
yoaF	3.87	0.73	5.48	0.03	5.11	2.63	0.84	0.62	4.62	6.35	0.03	0.03	0.66	2.33	2.32	0.31	124.01	73.59	NA
yoaH	0.96	0.00	1.41	0.04	1.59	0.32	0.00	0.00	1.12	1.71	0.05	0.02	0.78	1.43	1.23	0.8	117.05	46.83	NA
yobD	5.33	1.74	0.43	0.05	4.87	5.79	1.52	1.97	0.00	0.87	0.10	0.00	0.15	0.35	-3.26	-0.73	12.48	22.11	NA
yobH	13.42	2.09	1.16	0.09	12.31	14.54	1.27	2.92	1.11	1.21	0.11	0.07	0.15	1.22	0.95	-0.75	34.49	47.22	NA
yohO	2.14	0.96	2.91	0.10	2.34	1.95	1.17	0.75	3.54	2.28	0.10	0.10	8.71	5.86	1.42	0.37	2176.46	527.48	NA
ypdK	9.85	4.04	0.68	0.01	10.05	9.65	4.16	3.91	0.70	0.67	0.01	0.02	6.94	1.83	-1.95	-0.36	1906.81	221.15	NA
ypfH	15.46	6.96	8.56	0.10	11.61	19.31	7.35	6.57	7.60	9.51	0.03	0.17	0.17	0.52	0.81	-0.24	32.92	26.65	NA
ypfM	5.02	1.56	0.53	0.01	5.36	4.69	1.57	1.54	0.32	0.74	0.02	0.01	3.1	10.46	-2.77	-3.56	2601.77	1276.04	NA
ypjD	47.02	4.81	3.32	0.43	49.16	44.87	3.92	5.70	3.48	3.16	0.65	0.22	0.1	0.63	-0.77	-0.38	18.39	32.07	NA
yqaE	0.77	0.30	1.15	0.01	0.92	0.62	0.44	0.16	1.36	0.93	0.00	0.02	1.78	1.96	0.84	-1.47	79.23	51.26	NA
yqeG	8.78	0.64	1.75	0.08	9.85	7.72	0.61	0.67	1.60	1.89	0.11	0.05	0.16	0.78	-0.12	-0.98	13.9	32.48	NA
yqfA	2.31	2.82	8.15	0.61	1.48	3.14	1.63	4.01	7.26	9.04	0.92	0.30	0.23	0.1	-2.95	-1.41	37.1	22.81	NA
yqfB	3.67	0.88	4.47	0.20	2.86	4.49	0.99	0.77	3.78	5.15	0.21	0.20	1.3	2.53	1.32	-0.74	147.78	83.11	NA
yqhA	2.17	0.02	2.72	0.20	0.86	3.48	0.04	0.00	1.89	3.55	0.24	0.15	0.48	2.16	-1.24	-1.06	145.95	103.27	NA
yqhD	16.10	2.12	2.94	0.02	18.85	13.36	2.04	2.20	2.15	3.73	0.00	0.05	0.27	0.82	2.68	0.15	17.6	18.64	NA
yqiC	4.85	3.50	0.60	0.02	5.18	4.52	3.49	3.51	0.57	0.63	0.03	0.01	4.94	4.88	1.53	-0.18	93.12	46.57	NA
yqjH	8.57	1.55	3.37	0.00	9.53	7.60	1.32	1.77	2.30	4.45	0.00	0.00	0.11	0.26	1.62	-0.63	13.97	8.93	NA
yqjI	17.88	2.32	3.37	0.13	17.80	17.96	2.21	2.44	3.18	3.56	0.07	0.20	0.3	0.87	1.93	-0.09	27.73	27.68	NA
yraR	15.62	2.34	0.85	0.00	12.80	18.44	1.56	3.12	1.04	0.67	0.00	0.00	0.14	0.18	-0.4	-0.17	19.26	9.12	NA
yrdA	16.85	1.00	2.83	0.01	19.30	14.40	1.02	0.98	2.21	3.44	0.01	0.01	0.93	4.03	1.54	-0.18	87.35	108.33	NA
ysgA	8.51	0.44	2.44	0.00	9.01	8.01	0.88	0.00	2.32	2.55	0.00	0.00	0.18	0.62	1.91	-0.61	24.43	21.55	NA
yshB	5.27	4.51	5.42	0.60	4.55	5.99	4.60	4.42	5.93	4.90	0.52	0.68	4.79	1.12	3.2	-0.32	2750.74	568.88	NA
ytfA	5.38	0.43	2.52	0.26	4.14	6.63	0.50	0.36	2.05	2.98	0.11	0.41	0.11	0.39	-1.45	0.44	32.59	27.24	NA
ytfB	51.34	7.70	3.43	0.29	52.23	50.45	7.49	7.90	2.74	4.11	0.30	0.29	0.38	0.56	-0.71	-1.24	87.99	44.64	NA
ytfJ	2.62	0.73	4.95	0.24	3.33	1.91	0.69	0.77	3.82	6.08	0.27	0.21	0.65	1.01	0.36	-0.11	64.96	27.04	NA
ytfK	4.23	0.37	3.09	0.04	4.65	3.81	0.26	0.48	3.20	2.98	0.04	0.04	7.63	4.93	1.38	-0.67	577.94	236.18	0.34
ytfL	40.74	5.01	6.25	0.03	39.19	42.30	3.62	6.41	7.75	4.76	0.02	0.05	0.26	0.82	-2.04	-0.32	33.1	37.15	NA
ytjA	8.38	5.47	0.67	0.00	9.32	7.44	4.71	6.23	0.71	0.63	0.00	0.00	1.3	0.52	0.18	-0.28	100.16	25.94	NA
ytjC	26.40	2.18	8.97	0.05	26.23	26.57	2.16	2.21	8.41	9.53	0.06	0.04	1.04	3.64	2.8	0.73	187.17	130.7	NA
zapA	1.74	0.56	6.38	0.13	2.04	1.44	0.69	0.43	5.92	6.84	0.16	0.10	0.53	2.05	1.13	0.57	530.46	243.62	NA
zapB	3.76	0.65	2.22	0.06	3.39	4.13	0.77	0.53	2.37	2.08	0.05	0.08	17.07	13.42	2.73	0.87	1377.55	686.64	NA
zapC	25.14	4.10	4.29	0.12	25.94	24.34	3.15	5.04	4.85	3.74	0.24	0.00	0.2	0.15	-0.24	-0.12	55.02	27.77	NA
zipA	69.71	6.42	7.60	0.00	69.02	70.40	4.16	8.69	6.65	8.54	0.00	0.00	0.36	2.15	0.26	-0.46	283.03	257.93	0.2
zntA	70.25	4.14	6.98	0.18	69.80	70.70	5.04	3.24	5.85	8.11	0.21	0.16	0.16	0.47	-0.45	-0.38	49.61	34.93	NA
zupT	13.70	0.07	3.13	0.02	13.12	14.28	0.14	0.00	3.14	3.11	0.03	0.00	0.21	0.49	0.31	-0.3	39.33	34.02	NA
zur	12.02	0.80	1.79	0.15	11.94	12.09	1.28	0.32	1.39	2.20	0.09	0.21	0.8	0.59	1.19	-0.5	94.25	32.57	NA
zwf	6.91	2.54	4.79	0.11	6.12	7.71	2.39	2.70	5.04	4.55	0.12	0.10	2.26	5.92	2.71	-0.11	109.95	167.61	NA
