# Supplementary material for: Genome-wide effects of the antimicrobial peptide apidaecin on translation termination in bacteria
Source: eLife. 2020 Oct 8;9:e62655. doi: 10.7554/eLife.62655 (PMC7544508; doi:10.7554/eLife.62655)
Supplement: Source data 6. [file elife-62655-data6.csv.zip]

Archive with 1 entries (1 files):
- Source_data_6_Ribo_seq_gene_counts.csv
