# Supplementary material for: Genome-wide effects of the antimicrobial peptide apidaecin on translation termination in bacteria
Source: eLife. 2020 Oct 8;9:e62655. doi: 10.7554/eLife.62655 (PMC7544508; doi:10.7554/eLife.62655)
Supplement: Source data 6. [file elife-62655-data6.csv.zip › Source_data_6_Ribo_seq_gene_counts.csv]

gene	Api	Control
ACT41903.1;thrL	89.18367151	48.80648799
ACT41904.1;thrA	396.1550115	923.4403254
ACT41905.1;thrB	297.4667741	231.9529724
ACT41906.1;thrC	246.2919589	570.7615365
ACT41907.1;yaaX	99.4658535	13.91691425
ACT41908.1;yaaA	23.1964155	106.5505336
ACT41909.1;yaaJ	2.484928094	2.386953883
ACT41910.1;talB	1382.356648	1939.543267
ACT41911.1;mog	214.4463137	125.584835
ACT41912.1;satP	0	0
ACT41913.1;yaaW	1.555569206	3.708818683
ACT41914.1;htgA	0	0.100767354
ACT41915.1;yaaI	0.28693253	0.365227295
ACT41916.1;dnaK	4373.574065	6518.503028
ACT41917.1;dnaJ	364.5169829	827.5996937
ACT41918.1;insL-1	0	0
ACT41919.1;mokC	0.407839087	0.22661782
ACT41920.1;nhaA	36.2328146	101.686443
ACT41921.1;nhaR	30.61507056	11.65494102
ACT41922.1;protein_coding	0.528745645	0.094387849
ACT41923.1;protein_coding	0.656878046	0.138609475
ACT41924.1;protein_coding	0.120906557	0
ACT41925.1;insA-1	0	0
ACT41926.1;insB-1	0	0
ACT41927.1;protein_coding	0	0.100767354
ACT41928.1;protein_coding	709.6478228	3.456682844
ACT41929.1;rpsT	4805.575064	2901.070771
ACT41930.1;yaaY	0.332051945	0.031462616
ACT41931.1;ribF	55.61592579	98.7047437
ACT41932.1;ileS	693.2320154	2081.408344
ACT41933.1;lspA	1066.211447	90.08717784
ACT41934.1;fkpB	102.0378286	144.548236
ACT41935.1;ispH	175.3498037	305.8469082
ACT41936.1;rihC	79.90066874	63.04817798
ACT41937.1;dapB	125.8421372	181.2217551
ACT41938.1;carA	242.8112118	587.5318342
ACT41939.1;carB	535.8537652	1479.424005
ACT41940.1;caiF	3.549645227	1.693906506
ACT41941.1;caiE	1.676475764	0.522540378
ACT41942.1;caiD	5.70974722	1.826136477
ACT41943.2;caiC	0.898691161	1.385224939
ACT41944.1;caiA	2.219673096	4.00474124
ACT41945.1;caiT	0.324826101	0.428152528
ACT41946.1;fixA	1.012371874	0.799759328
ACT41947.1;fixB	1.230743105	1.114385493
ACT41948.1;fixC	0.822904018	0.163692587
ACT41949.1;fixX	0.120906557	0.100767354
ACT41950.1;yaaU	0.777784603	0.333764679
ACT41951.1;kefF	6.599448186	7.045595658
ACT41952.1;kefC	13.30535124	13.05886957
ACT41953.1;folA	191.4051696	144.1922885
ACT41954.1;apaH	23.2649768	105.1925663
ACT41955.1;apaG	128.2674941	18.63935108
ACT41956.1;rsmA	213.5407335	433.1926331
ACT41957.1;pdxA	153.1927307	61.43590031
ACT41958.1;surA	235.9271008	547.2224246
ACT41959.1;lptD	60.97757346	618.0151928
ACT41960.1;djlA	39.77523398	77.24608124
ACT41961.1;rluA	330.9950304	36.8734582
ACT41962.1;rapA	295.7514827	906.0684705
ACT41963.1;polB	8.972459918	15.7043388
ACT41964.1;araD	0.732665188	1.06421927
ACT41965.1;araA	3.020899583	4.496253908
ACT41966.1;araB	0.490852073	1.171366129
ACT41967.1;araC	12.95884761	16.22049967
ACT41968.1;yabI	13.89543234	17.96500731
ACT41969.1;thiQ	7.166087401	8.928277864
ACT41970.1;thiP	29.49624382	9.475901353
ACT41971.1;thiB	39.80590171	21.63598387
ACT41972.1;sgrR	8.140565704	20.5900333
APW29170.1;sgrT	63.62483039	55.11611936
ACT41973.1;setA	86.53960641	65.6140488
ACT41974.1;leuD	23.70524796	33.38951771
ACT41975.1;leuC	12.11426606	49.05514457
ACT41976.1;leuB	25.63798853	41.83440204
ACT41977.1;leuA	5.671853649	36.47589848
ACT41978.1;leuL	27.814475	24.16111232
ACT41979.1;leuO	0.815678174	0.554002994
ACT41980.1;ilvI	9.591444392	22.85664641
ACT41981.1;ilvH	11.2661558	7.662523886
ACT41982.1;cra	72.2654068	192.6173109
ACT41983.1;mraZ	82.92879417	29.93544431
ACT41984.1;rsmH	170.7208212	177.8577204
ACT41985.1;ftsL	186.440438	25.55866136
ACT41986.1;ftsI	45.88929159	110.4107208
ACT41987.1;murE	118.1400783	380.9368583
ACT41988.1;murF	151.5996048	219.7559175
ACT41989.1;mraY	227.2068717	210.1447419
ACT41990.1;murD	94.17133965	259.1133269
ACT41991.1;ftsW	152.2452229	83.99227509
ACT41992.1;murG	118.3043399	132.923018
ACT41993.1;murC	50.29074421	459.5643944
ACT41994.1;ddlB	206.4915187	190.7350636
ACT41995.1;ftsQ	79.81379018	47.2536563
ACT41996.1;ftsA	75.21581229	196.1869411
ACT41997.1;ftsZ	575.3796234	1077.982366
ACT41998.1;lpxC	2153.133299	866.1124016
ACT41999.1;secM	204.4205649	79.9844895
ACT42000.1;secA	373.1251273	1208.370253
ACT42001.1;mutT	28.56864928	26.7857034
ACT42002.1;yacG	50.32494064	84.24035005
ACT42003.1;zapD	84.53301149	168.608002
ACT42004.1;coaE	94.13890757	24.03352223
ACT42005.1;guaC	89.08427405	252.3581441
ACT42006.1;hofC	3.473858085	0.82484244
ACT42007.1;hofB	1.351649663	0.636066741
ACT42008.1;ppdD	0.249038959	0
ACT42009.1;nadC	32.92321814	102.9833687
ACT42010.1;ampD	16.14400881	23.53780459
ACT42011.1;ampE	38.16185803	18.28514316
ACT42012.1;aroP	42.27284941	112.2262728
ACT42013.1;pdhR	83.84546572	233.3215241
ACT42014.1;aceE	7790.43661	17025.13671
ACT42015.1;aceF	3645.543481	8419.594818
ACT42016.1;lpd	7776.679825	6588.052097
ACT42017.1;yacH	0.369945516	0.094387849
ACT42018.1;acnB	3179.5875	3823.652459
ACT42019.1;yacL	214.0566234	56.6659067
ACT42020.1;speD	115.4295531	250.7789246
ACT42021.1;speE	393.0100135	342.925962
ACT42022.1;yacC	17.94861698	40.61924919
ACT42023.1;cueO	83.8743691	92.47384091
ACT42024.1;gcd	313.8005877	199.4152665
ACT42025.1;hpt	324.1536006	603.4639488
ACT42026.1;can	206.2320621	830.4087114
ACT42027.1;yadG	47.12902489	149.3428779
ACT42028.1;yadH	77.57983383	107.9069054
ACT42029.1;yadI	10.33133542	3.217740921
ACT42030.1;yadE	11.57476587	16.25065757
ACT42031.1;panD	723.3690897	585.4142683
ACT42032.1;yadD	13.70772884	2.991123101
ACT42033.1;panC	374.1953059	288.9967213
ACT42034.1;panB	223.4370909	315.5243442
ACT42035.1;yadC	0.407839087	0
ACT42036.1;yadK	0.407839087	0
ACT42037.1;yadL	0.324826101	0.46599465
ACT42038.1;yadM	0.694771617	0.3716068
ACT42039.1;htrE	0.407839087	0.270839446
ACT42040.1;yadV	0.166025972	0.062925233
ACT42041.1;yadN	0.324826101	0.352468286
ACT42042.1;folK	127.5744869	15.99895663
ACT42043.1;pcnB	93.03806122	292.8026813
ACT42044.1;gluQ	27.25665754	19.0730133
ACT42045.1;dksA	490.7168836	666.5653374
ACT42046.1;sfsA	48.7441652	46.80259519
ACT42047.1;ligT	2.703299326	12.18255619
ACT42048.1;hrpB	19.90479943	57.94094044
ACT42049.1;mrcB	58.59187439	145.6402946
ACT42050.1;fhuA	15.93286342	13.78975907
ACT42051.1;fhuC	2.658179911	4.558309328
ACT42052.1;fhuD	2.212447252	4.841472876
ACT42053.1;fhuB	5.920892608	5.609769588
ACT42054.1;hemL	457.2014831	1009.662241
ACT42055.1;clcA	17.42886153	28.78147707
ACT42056.1;erpA	1482.944689	771.3617954
ACT42057.1;yadS	14.05969396	13.43598606
ACT42058.1;btuF	129.4333731	29.08972373
ACT42059.1;mtn	129.5687313	434.9619357
ACT42060.1;dgt	15.73070823	19.58917417
ACT42061.1;degP	56.11434058	183.1682323
ACT42062.1;cdaR	7.173313245	4.779417457
ACT42063.1;yaeH	34.02406449	23.65133095
ACT42064.1;yaeI	3.459406397	0.421773024
ACT42065.1;dapD	1001.044745	1169.339935
ACT42066.1;glnD	17.27728724	45.27963059
ACT42067.1;map	248.4740753	574.5170396
ACT42068.1;rpsB	2277.582187	8217.131301
ACT42069.1;tsf	4406.123552	5775.422096
ACT42070.1;pyrH	283.7356034	501.9590349
ACT42071.1;frr	803.5865165	986.3709187
ACT42072.1;dxr	228.3507362	111.977907
ACT42073.1;ispU	42.65724662	75.63974818
ACT42074.1;cdsA	200.1611911	88.88652363
ACT42075.1;rseP	67.49400866	95.76291701
ACT42076.1;bamA	305.046499	1068.268683
ACT42077.1;skp	468.5294797	870.3997248
ACT42078.1;lpxD	703.4321066	491.6869976
ACT42079.1;fabZ	715.9149791	945.7233953
ACT42080.1;lpxA	770.6017944	308.0046348
ACT42081.1;lpxB	404.3596876	73.43142042
ACT42082.1;rnhB	39.8113632	51.12109279
ACT42083.1;dnaE	108.8716956	196.9136257
ACT42084.1;accA	373.4155885	1098.186147
ACT42085.1;ldcC	7.543258761	4.382292638
ACT42086.1;yaeR	32.47572113	20.92974258
ACT42087.1;tilS	31.4090712	91.69481563
ACT42088.1;rof	113.4390058	20.3893684
ACT42089.1;yaeP	39.48107561	27.57357354
ACT42090.1;yaeQ	21.32501039	53.49746219
ACT42091.1;arfB	45.39297802	10.71700713
ACT42092.1;nlpE	54.45391242	44.10145005
ACT42093.1;yaeF	2.084314851	0.46599465
ACT42094.1;proS	377.2163739	1817.569387
ACT42095.1;tsaA	109.9670805	51.8226942
ACT42096.1;rcsF	47.32395424	172.8557434
ACT42097.1;metQ	117.629313	431.0813053
ACT42098.1;metI	81.23769828	64.25434188
ACT42099.1;metN	24.09687101	135.1265618
ACT42100.1;gmhB	84.75314708	97.53859645
ACT42101.1;dkgB	53.10226276	44.3663449
ACT42102.1;yafC	19.97512508	19.31746491
ACT42103.1;yafD	9.160163422	66.1200601
ACT42104.1;yafE	17.32417101	0.931989299
ACT42105.1;mltD	197.6908831	101.5563875
ACT42106.1;gloB	51.24354498	57.04432792
ACT42107.1;yafS	16.12233128	11.2208439
ACT42108.1;rnhA	20.66267085	40.492094
ACT42109.1;dnaQ	44.50327706	93.02653919
ACT42110.1;yafT	10.50458724	0.849925552
ACT42111.1;insA-2	0	0
ACT42112.1;insB-2	0	0
ACT42113.1;protein_coding	9.387524849	1.555297031
ACT42114.1;yhhI	0.28693253	0.069304738
ACT42115.1;yafV	11.09290399	12.64391096
ACT42116.1;ivy	39.15448516	15.04913354
ACT42117.1;fadE	3.777006654	5.722861045
ACT42118.1;gmhA	374.2982321	389.8725296
ACT42119.1;yafJ	78.53809609	32.50899936
ACT42120.1;yafK	36.01990486	110.4408787
ACT42121.1;yafQ	115.4743356	4.955869053
ACT42122.1;dinJ	79.61550056	18.9394786
ACT42123.1;yafL	0.324826101	0.333764679
ACT42124.1;rayT	1.593462778	0.459615145
ACT42125.1;dinB	19.70264423	8.349626664
ACT42126.1;yafN	14.33940065	10.35859424
ACT42127.1;yafO	6.124812152	4.911647428
ACT42128.1;yafP	0.528745645	3.48814546
ACT42129.1;ykfJ	0.083012986	0.170072092
ACT42130.1;prfH	0.528745645	0.100767354
ACT42131.1;pepD	434.5717068	1124.310703
ACT42132.1;gpt	240.9923204	621.6607955
ACT42133.1;frsA	55.56374897	127.0946056
ACT42134.1;crl	98.63059902	244.5799193
ACT42135.1;insA-3	0	0
ACT42136.1;insB-3	0	0
ACT42137.1;phoE	1.268636677	0.900526683
ACT42138.1;proB	98.81847097	329.8162004
ACT42139.1;proA	236.7815947	307.5224019
ACT42140.1;yagP	2.302686082	0.327385174
ACT42141.1;paoD	3.526203344	1.108005989
ACT42142.1;paoC	1.714369335	1.315920202
ACT42143.1;paoB	0.566639216	0.358847791
ACT42144.1;paoA	0.120906557	0
ACT42145.1;yagU	51.07928336	149.0218722
ACT42146.1;ykgJ	13.66260942	1.215152848
ACT42147.1;ecpE	2.937886596	1.3218648
ACT42148.1;ecpD	2.658179911	2.430740602
ACT42149.1;ecpC	1.420210961	0.755537703
ACT42150.1;ecpB	1.026823562	0.3716068
ACT42151.1;ecpA	5.505827677	1.202393838
ACT42152.1;ecpR	1.555569206	0.566762004
ACT42153.1;ykgL	3.111138413	0.610983629
ACT42154.1;ykgM	10.35301296	7.241620675
ACT42155.1;eaeH	1.064717133	0.535299387
ACT42156.1;ykgA	7.232884348	5.062581005
ACT42157.1;rclC	0.407839087	0.031462616
ACT42158.1;rclB	0.083012986	0.031462616
ACT42159.1;rclA	1.18562369	1.712610114
ACT42160.1;rclR	2.779086468	0.787000319
ACT42161.1;ykgE	1.925514722	3.010261615
ACT42162.1;ykgF	5.505827677	8.771834595
ACT42163.1;ykgG	5.309133977	4.269201182
ACT42164.1;protein_coding	0.120906557	0.069304738
ACT42165.1;ykgH	0.785010447	0.717695582
ACT42166.1;betA	25.12369457	61.10938495
ACT42167.1;betB	41.00597709	103.0951555
ACT42168.1;betI	21.65353363	11.77441198
ACT42169.1;betT	28.88448519	34.69398362
ACT42170.1;yahA	39.08945256	20.5781441
ACT42171.1;yahB	4.493455803	3.966899119
ACT42172.1;yahC	0.203919544	0.188775699
ACT42173.1;yahD	1.977859981	2.776829383
ACT42174.1;yahE	1.766714594	0.031462616
ACT42175.1;yahF	1.147730119	0.623307732
ACT42176.1;yahG	0.936584732	1.227911857
ACT42177.1;yahI	1.18562369	0.831221945
ACT42178.1;yahJ	10.67061321	21.10619417
ACT42179.1;yahK	14.87537213	13.2859223
ACT42180.1;yahL	0.083012986	0.270839446
ACT42181.1;yahM	18.21387197	0.83760145
ACT42182.1;yahN	1.555569206	1.668388488
ACT42183.1;yahO	3.096686725	1.039136158
ACT42184.1;prpR	0.120906557	0.365227295
ACT42185.1;prpB	0.324826101	0.289543053
ACT42186.1;prpC	0.452958502	0.170072092
ACT42187.1;prpD	0.611758631	0.818462936
ACT42188.1;prpE	1.064717133	0.434532033
ACT42189.1;codB	284.5607771	121.9857726
ACT42190.1;codA	115.4748409	233.8402944
ACT42191.1;cynR	1.714369335	16.76725335
ACT42192.1;cynT	2.122208422	1.763211244
ACT42193.1;cynS	3.186925555	4.532791309
ACT42194.1;cynX	3.329509644	0.69261247
ACT42195.1;lacA	0.936584732	0.503836771
ACT42196.1;lacY	0.369945516	0.522540378
ACT42197.1;lacZ	3.737348731	6.718645391
ACT42198.1;lacI	0	0
ACT42199.2;mhpR	14.86814629	30.37548603
ACT42200.1;mhpA	1.192849534	0.82484244
ACT42201.1;mhpB	1.064717133	0.541678892
ACT42202.2;mhpC	2.907218869	3.702439178
ACT42203.1;mhpD	2.771860624	1.750452235
ACT42204.1;mhpF	1.555569206	3.765364411
ACT42205.1;mhpE	3.556871071	4.06810138
ACT42206.1;mhpT	1.593462778	1.819756972
ACT42207.1;yaiL	50.30343155	53.11904098
ACT42208.1;frmB	32.92674684	14.01681179
ACT42209.1;frmA	93.47320777	185.7077153
ACT42210.1;frmR	29.50346966	22.59262137
ACT42211.1;yaiO	4.251642688	0.585465611
ACT42212.1;insB-4	0	0
ACT42213.1;insA-4	0	0
ACT42214.1;tauA	1.925514722	7.329194113
ACT42215.1;tauB	2.658179911	2.95328098
ACT42216.1;tauC	4.70460119	3.431599732
ACT42217.1;tauD	5.060095019	7.870438098
ACT42218.1;hemB	258.5703181	697.1072722
ACT42219.1;protein_coding	0	0
ACT42220.1;Gene	1.607914465	2.122059035
ACT42221.2;yaiV	0.415064931	0
ACT42222.1;ampH	21.00741013	94.72639029
ACT42223.1;sbmA	40.10728593	15.78002304
ACT42224.1;yaiW	22.84445037	49.47271263
ACT42225.1;yaiY	0.241813115	0.062925233
ACT42226.1;yaiZ	4.99153372	8.199127993
ACT42227.1;ddlA	182.8891969	411.6753971
ACT42228.1;iraP	27.12146773	5.000090679
ACT42229.1;phoA	5.980463711	4.155674818
ACT42230.1;psiF	1.102610704	0.396689912
ACT42231.1;yaiC	1.306530248	0.774676217
ACT42232.1;proC	199.5117073	191.0672328
ACT42233.1;yaiI	21.86098188	30.28066328
ACT42234.1;aroL	29.76696031	27.28229086
ACT42235.1;yaiA	5.686305337	4.426949171
ACT42236.1;aroM	14.24193597	15.05507814
ACT42237.1;yaiE	95.3121808	49.32859346
ACT42238.1;ykiA	0.452958502	0.232997325
ACT42239.1;insB-5	0	0
ACT42240.1;insA-5	0	0
ACT42241.1;rdgC	171.3454356	145.9779734
ACT42242.1;mak	24.36036166	61.27858723
ACT42243.1;araJ	14.98359136	11.52865565
ACT42244.1;sbcC	37.97062582	77.25420038
ACT42245.1;sbcD	14.95115928	37.5737549
ACT42246.1;phoB	22.57196953	15.33824169
ACT42247.1;phoR	21.49280071	9.980607938
ACT42248.1;brnQ	113.3977519	336.1949925
ACT42249.1;proY	105.3183533	168.3120795
ACT42250.1;malZ	18.06229769	25.50168073
ACT42251.1;acpH	11.59098191	35.72717518
ACT42252.1;queA	57.39549616	234.1982724
ACT42253.1;tgt	307.0319217	664.8654915
ACT42254.1;yajC	383.6404691	790.9650359
ACT42255.1;secD	287.6389781	570.0287633
ACT42256.1;secF	841.9454051	356.1159009
ACT42257.1;yajD	36.01267902	30.83553608
ACT42258.1;tsx	177.4972184	968.3036979
ACT42259.1;yajI	4.258868532	3.545126095
ACT42260.1;nrdR	124.1441523	44.54192668
ACT42261.1;ribD	156.6882663	99.28295999
ACT42262.1;ribE	359.818517	677.6255357
ACT42263.1;nusB	961.0231587	302.9365441
ACT42264.1;thiL	66.56994283	60.31934028
ACT42265.1;pgpA	52.97765906	48.19332982
ACT42266.1;yajO	10.08229647	19.75750663
ACT42267.1;dxs	55.79833624	175.954595
ACT42268.1;ispA	55.30748416	117.5298261
ACT42269.1;xseB	51.38789342	54.56255128
ACT42270.1;thiI	196.9543523	400.8534177
ACT42271.1;yajL	136.5957634	69.51425262
ACT42272.1;panE	79.38990349	46.51986655
ACT42273.1;yajQ	501.831802	379.3856196
ACT42274.1;yajR	37.54833504	54.04885575
ACT42275.1;protein_coding	0.332051945	0.270839446
ACT42276.1;protein_coding	37.34811264	19.57047056
ACT42277.1;protein_coding	17.42163568	21.94510034
ACT42278.1;cyoE	701.6779109	564.8316311
ACT42279.1;cyoD	453.3453291	536.3643453
ACT42280.1;cyoC	1146.852007	1033.281827
ACT42281.1;cyoB	933.5535914	3010.370446
ACT42282.1;cyoA	893.8941393	1492.89044
ACT42283.1;ampG	35.29253273	58.48131461
ACT42284.1;yajG	119.5370158	400.1007802
ACT42285.1;bolA	98.4717989	47.63468695
ACT42286.1;tig	7254.39077	5983.110723
ACT42287.1;clpP	337.9949234	498.8804824
ACT42288.1;clpX	553.5279686	847.8758291
ACT42289.1;insL-2	0	0
ACT42290.1;lon	10.01373517	22.05601726
ACT42291.1;hupB	2503.716699	2022.428115
ACT42292.1;ppiD	279.5944496	542.6323671
ACT42293.1;ybaV	6.305289812	1.586759648
ACT42294.1;fadM	4.320203986	1.001294037
ACT42295.1;queC	31.90538477	89.99539943
ACT42296.1;ybaE	1.932740566	10.42702917
ACT42297.1;cof	8.209127002	7.184205133
ACT42298.1;ybaO	11.94647573	13.37523536
ACT42299.1;mdlA	25.40340126	24.67002387
ACT42300.1;mdlB	19.80010891	22.64235269
ACT42301.1;glnK	0.166025972	0.062925233
ACT42302.1;amtB	2.091540695	1.328679211
ACT42303.1;tesB	35.81228818	62.58856283
ACT42304.1;ybaY	28.16996883	16.20774066
ACT42305.1;ybaZ	7.656939475	8.405737486
ACT42306.1;ybaA	4.742494761	0.434532033
ACT42307.1;ylaB	3.571322759	9.274801552
ACT42308.1;ylaC	30.7648805	64.99929511
ACT42309.1;maa	14.92948175	23.00076557
ACT42310.1;hha	87.88419867	53.67985839
ACT42311.1;tomB	7.794062071	2.059133802
ACT42312.1;acrB	311.7003937	614.6085321
ACT42313.1;acrA	235.72671	520.1170229
ACT42314.1;acrR	24.97758178	43.08870173
ACT42315.1;mscK	41.1846904	130.7493439
ACT42316.1;ybaM	10.37645484	7.171881031
ACT42317.1;priC	24.93246237	15.37651872
ACT42318.1;ybaN	1.683701608	8.266693104
ACT42319.1;apt	109.3627161	529.3525309
ACT42320.1;dnaX	167.7163061	124.6779288
ACT42321.1;ybaB	1035.712495	882.2287909
ACT42322.1;recR	1798.151116	116.7373161
ACT42323.1;htpG	1408.102351	1634.713024
ACT42324.1;adk	378.9615794	1380.300242
ACT42325.1;hemH	17.73024575	63.73702038
ACT42326.1;aes	5.029427291	4.816824671
ACT42327.1;gsk	65.14443881	318.5473649
ACT42328.1;ybaL	28.6733398	55.30272053
ACT42329.1;fsr	21.25821344	47.62149304
ACT42330.1;ushA	23.7864966	45.77027345
ACT42331.1;ybaK	140.9323518	71.71968012
ACT42332.1;ybaP	7.868084862	11.30247274
ACT42333.1;ybaQ	31.09869679	34.53754035
ACT42334.1;copA	179.2711588	67.86630737
ACT42335.1;glsA	3.419748474	1.391604444
ACT42336.1;ybaT	4.289536259	1.88906171
ACT42337.1;cueR	82.64186164	15.80467124
ACT42338.2;ybbJ	32.35834327	5.012414782
ACT42339.1;qmcA	49.39205305	10.20084625
ACT42340.1;fetA	13.79620331	10.59072175
ACT42341.1;fetB	3.020899583	5.250486891
ACT42342.1;ybbN	46.81865048	413.8094894
ACT42343.1;ybbO	43.56492797	53.40437906
ACT42344.1;tesA	26.68296092	25.60839268
ACT42345.1;ybbA	3.941268275	5.00560037
ACT42346.1;ybbP	13.72764202	12.46107986
ACT42347.1;rhsD	4.334655674	0.717695582
ACT42348.1;ybbC	4.251642688	1.826136477
ACT42349.1;rhsH	3.345725684	1.039136158
ACT42350.1;ybbD	0.490852073	0.100767354
ACT42351.1;ylbG	24.16543231	8.437200102
ACT42352.1;mnmH	19.52939242	28.39203647
ACT42353.1;allS	0.407839087	0.201534708
ACT42354.1;allA	0.490852073	0.365227295
ACT42355.1;allR	70.20276948	155.8566534
ACT42356.1;gcl	1.389543234	2.115244623
ACT42357.1;hyi	1.019597718	0.698991974
ACT42358.1;glxR	0.936584732	0.787000319
ACT42359.1;ybbV	0.083012986	0
ACT42360.1;ybbW	0	0.062925233
ACT42361.1;allB	0.369945516	0.711316077
ACT42362.1;ybbY	1.102610704	0.591845116
ACT42363.1;glxK	2.160101993	4.961378744
ACT42364.1;allE	11.22103639	11.53590497
ACT42365.1;allC	1.064717133	1.643740283
ACT42366.1;allD	0.28693253	0.383930903
ACT42367.1;fdrA	0.445732658	0.295922558
ACT42368.1;yoeA	1.351649663	2.266613108
ACT42369.2;ylbF	2.039195436	0.302302062
ACT42370.1;ybcF	0.535971488	0.46599465
ACT42371.1;purK	166.2959267	210.1234288
ACT42372.1;purE	18.10019126	97.16728046
ACT42373.1;lpxH	396.1089699	25.23722078
ACT42374.1;ppiB	1028.073704	1529.743452
ACT42375.1;cysS	157.0546831	674.6116507
ACT42376.1;ybcI	9.060934396	1.183690231
ACT42377.1;ybcJ	150.5395069	86.91931233
ACT42378.1;folD	168.7469953	350.8623696
ACT42379.1;sfmA	0.528745645	0.094387849
ACT42380.1;sfmC	0	0.100767354
ACT42381.1;sfmD	0.981704147	0.46599465
ACT42382.1;sfmH	0.611758631	0.308681567
ACT42383.1;sfmF	0.974478303	0.232997325
ACT42384.1;sfmZ	0.120906557	0.132229971
ACT42385.1;intD	4.726278722	2.821051009
ACT42386.1;protein_coding	1.117062392	0.358847791
ACT42387.1;protein_coding	0.083012986	0.062925233
ACT42388.1;protein_coding	0	0
ACT42389.1;protein_coding	0.083012986	0
ACT42390.1;renD	2.627512183	0.396689912
ACT42391.1;emrE	20.23315423	23.88983797
ACT42392.1;ybcK	0.490852073	0.396689912
ACT42393.1;ybcL	1.47255622	1.801053365
ACT42394.1;ybcM	5.966012023	2.985178503
ACT42395.1;ybcN	4.009829573	0.100767354
ACT42396.1;ninE	0.166025972	0
ACT42397.1;ybcO	0	0
ACT42398.1;rusA	0.490852073	0.062925233
ACT42399.1;ylcG	0.166025972	0.031462616
ACT42400.1;quuD	0.324826101	0.22661782
ACT42401.1;insB-6	0	0
ACT42402.1;insA-6	0	0
ACT42403.1;essD	4.99153372	0.856305057
ACT42404.1;rrrD	1.925514722	0.585465611
ACT42405.1;rzpD	0.618984475	0.295922558
ACT42406.1;borD	341.7321037	968.387496
ACT42407.1;protein_coding	0.083012986	0
ACT42408.1;nohD	0.241813115	0.201534708
ACT42409.1;protein_coding	0	0
ACT42410.1;protein_coding	0	0
ACT42411.1;cusS	55.54576858	29.9468986
ACT42412.1;cusR	33.97171923	50.07398159
ACT42413.1;cusC	79.48014232	213.0581477
ACT42414.1;cusF	138.42079	194.1246137
ACT42415.1;cusB	169.176175	153.6693479
ACT42416.1;cusA	126.8366971	147.8072983
ACT42417.1;pheP	164.3524316	86.45737856
ACT42418.1;ybdG	15.67836297	44.0312755
ACT42419.1;nfsB	582.504457	616.3740594
ACT42420.1;ybdF	20.26205761	5.497113038
ACT42421.1;ybdJ	27.48049027	23.72484066
ACT42422.1;ybdK	0.407839087	1.37246593
ACT42423.1;insJ-1	0	0
ACT42424.1;insB-7	0	0
ACT42425.1;insA-7	0	0
ACT42426.1;hokE	0.203919544	0
ACT42427.1;insL-3	0	0
ACT42428.1;entD	2.748418741	0.585465611
ACT42429.1;fepA	17.49196133	42.50700618
ACT42430.2;fes	0.528745645	0.472374154
ACT42431.1;ybdZ	0.120906557	0.157313082
ACT42432.1;entF	5.453482418	6.139559284
ACT42433.1;fepE	0.528745645	0.793379824
ACT42434.1;fepC	6.426196369	13.80251808
ACT42435.1;fepG	7.786836227	6.252215834
ACT42436.1;fepD	3.549645227	7.467368682
ACT42437.1;entS	7.786836227	9.21869073
ACT42438.1;fepB	5.904676569	14.69536053
ACT42439.1;entC	1.026823562	2.204122782
ACT42440.1;entE	0.415064931	2.002153167
ACT42441.1;entB	1.95618245	2.537452554
ACT42442.1;entA	2.771860624	3.079131446
ACT42443.1;entH	1.458104532	0.843546048
ACT42444.1;ybdD	16.56806394	2.323593743
ACT42445.1;ybdH	7.37899714	17.69329805
ACT42446.1;ybdL	8.31381752	11.58520138
ACT42447.1;ybdM	4.946414305	3.356350396
ACT42448.1;ybdN	2.816980039	0.881388169
ACT42449.1;insB-8	0	0
ACT42450.1;insA-8	0	0
ACT42451.1;dsbG	24.26835848	37.66640312
ACT42452.1;ahpC	6346.279131	4566.058354
ACT42453.1;ahpF	322.0749157	587.8805324
ACT42454.1;uspG	123.7199287	11.84415163
ACT42455.1;ybdR	1.994076021	1.56805604
ACT42456.1;rnk	183.4362598	169.1383707
ACT42457.1;rna	40.91220956	104.3991865
ACT42458.1;citT	1.95618245	1.246615464
ACT42459.1;citG	0.324826101	0.100767354
ACT42460.1;citX	1.064717133	0.201534708
ACT42461.1;citF	0.332051945	2.915003952
ACT42462.1;citE	2.235889136	1.769590749
ACT42463.1;citD	0.203919544	0.900526683
ACT42464.1;citC	0	0.232997325
ACT42465.1;insB-9	0	0
ACT42466.1;insA-9	0	0
ACT42467.1;citA	4.953640149	1.391169537
ACT42468.1;citB	8.894908424	10.56520373
ACT42469.1;dcuC	0.28693253	0.459615145
ACT42470.1;pagP	11.45562366	17.91397127
ACT42471.1;cspE	151.4735736	139.5913531
ACT42472.1;flc	35.17708766	74.89914402
ACT42473.1;Gene	2.13666011	2.915438859
ACT42474.1;tatE	105.9519579	162.0572542
ACT42475.1;lipA	543.2852761	1075.473911
ACT42476.1;ybeF	1.064717133	1.20920825
ACT42477.1;lipB	53.88357606	99.61425933
ACT42478.1;ybeD	183.080766	265.4642797
ACT42479.1;dacA	138.9292856	502.6848496
ACT42480.1;rlpA	74.26847302	146.653187
ACT42481.1;mrdB	22.54852765	55.12496421
ACT42482.1;mrdA	36.14980161	65.43585758
ACT42483.1;rlmH	181.9961357	67.50731548
ACT42484.1;rsfS	68.77339989	185.3101556
ACT42485.1;cobC	11.75700788	11.06904051
ACT42486.1;nadD	6.902596755	32.09998534
ACT42487.1;holA	57.84828622	37.91041982
ACT42488.1;lptE	647.1069575	139.1220233
ACT42489.1;leuS	609.2043077	1930.302983
ACT42490.1;ybeL	79.85731368	18.23628166
ACT42491.1;ybeR	0.28693253	0.069304738
ACT42492.1;djlC	2.94511244	0.82484244
ACT42493.1;hscC	0.868023433	0.295922558
ACT42494.1;rihA	29.17141772	103.0344048
ACT42495.1;insJ-2	0	0
ACT42496.1;insK-2	0	0
ACT42497.1;gltK	8.925576151	16.01939987
ACT42498.1;gltJ	10.13464172	15.58530274
ACT42499.1;gltI	25.4160886	121.3101241
ACT42500.1;protein_coding	4.877853007	1.630546367
ACT42501.1;lnt	24.3080164	93.11918741
ACT42502.1;ybeX	38.42358432	231.4458004
ACT42503.1;ybeY	133.8600319	197.8102356
ACT42504.1;ybeZ	52.70341386	351.3414115
ACT42505.1;miaB	372.1744277	708.2957836
ACT42506.1;ubiF	75.81858073	79.42599073
ACT42507.1;asnB	158.7872013	323.4871397
ACT42508.1;umpH	27.43537085	159.8957575
ACT42509.1;nagC	49.82140123	89.04601125
ACT42510.1;nagA	48.21541955	50.76775469
ACT42511.1;nagB	32.89977625	69.52701163
ACT42512.1;nagE	86.12470992	212.6272442
ACT42513.1;glnS	223.9965042	994.5601879
ACT42514.1;chiP	0.203919544	0.648390844
ACT42515.1;chiQ	0.57386506	0.062925233
ACT42516.1;fur	378.1411135	338.5281542
ACT42517.1;fldA	489.4047234	787.0662809
ACT42518.1;ybfE	24.97388464	22.59856597
ACT42519.1;ybfF	49.9838985	63.06050208
ACT42520.1;seqA	88.47604412	215.3536166
ACT42521.1;pgm	208.9945956	536.8519438
ACT42522.1;ybfP	2.205221408	2.373759967
ACT42523.1;Gene	0.445732658	0.327385174
ACT42524.1;potE	2.401915108	0.931989299
ACT42525.1;speF	0.860797589	0.295922558
ACT42526.1;protein_coding	0	0
ACT42527.1;kdpE	12.73871202	11.65407121
ACT42528.2;kdpD	8.441949922	23.79545012
ACT42529.1;kdpC	1.389543234	0.887767673
ACT42530.1;kdpB	0.815678174	1.278078081
ACT42531.1;kdpA	0.452958502	0.46599465
ACT42532.1;kdpF	0	0
ACT42533.1;ybfA	26.96619631	26.25765334
ACT42534.1;rhsC	1.064717133	0.258080437
ACT42535.1;ybfB	1.313756092	0.560382499
ACT42536.1;rhsO	0.535971488	0.195155204
ACT42537.1;ybfC	1.019597718	0.365227295
ACT42538.1;protein_coding	0.57386506	0.094387849
ACT42539.1;protein_coding	0.083012986	0
ACT42540.1;protein_coding	0.166025972	0.100767354
ACT42541.1;ybfD	0.324826101	0.163692587
ACT42542.1;ybgA	0.777784603	1.876302701
ACT42543.1;phr	5.043878979	9.778638322
ACT42544.1;dtpD	3.926816587	6.315141067
ACT42545.1;ybgI	169.187098	144.24115
ACT42546.1;ybgJ	106.0221151	39.26548687
ACT42547.1;ybgK	35.10852637	45.4930545
ACT42548.1;ybgL	26.26966034	19.55002733
ACT42549.1;nei	24.64729419	19.99180868
ACT42550.1;abrB	1.593462778	1.548917527
ACT42551.1;ybgO	0.166025972	0.258080437
ACT42552.1;ybgP	0.083012986	0.031462616
ACT42553.1;ybgQ	1.019597718	0.195155204
ACT42554.1;ybgD	0.974478303	0.46599465
ACT42555.1;gltA	548.8259739	907.7267068
ACT42556.1;sdhC	287.3095327	408.0451603
ACT42557.1;sdhD	249.9198294	289.1482338
ACT42558.1;sdhA	429.4546473	1721.985531
ACT42559.1;sdhB	529.537384	691.2250676
ACT42560.1;sucA	776.7292131	2959.991965
ACT42561.1;sucB	2930.139195	3164.680634
ACT42562.1;sucC	704.429273	1745.301499
ACT42563.1;sucD	686.2728709	1479.861142
ACT42564.1;mngR	5.799986051	17.71287147
ACT42565.1;mngA	0.943810576	1.379280341
ACT42566.1;mngB	7.626271747	5.673564635
ACT42567.1;cydA	127.1308554	363.0856682
ACT42568.1;cydB	167.0211976	201.9978105
ACT42569.1;cydX	110.1759562	70.26471554
ACT42570.1;ybgE	47.25346015	14.74001707
ACT42571.1;ybgC	32.82029197	48.96800604
ACT42572.1;tolQ	160.1908593	225.1806815
ACT42573.1;tolR	111.9788	83.91195097
ACT42574.1;tolA	47.23001827	64.92781583
ACT42575.1;tolB	422.0666599	1053.192148
ACT42576.1;pal	4338.659386	3368.218801
ACT42577.1;ybgF	1736.529857	492.5222804
ACT42578.1;nadA	220.0818697	335.7650977
ACT42579.1;pnuC	66.2234392	89.62843251
ACT42580.1;zitB	7.943872004	7.731828623
ACT42581.1;ybgS	2.703299326	0.900526683
ACT42582.1;aroG	41.38860994	387.3527667
ACT42583.1;gpmA	1741.774889	1820.383039
ACT42584.1;ybhC	103.0086098	340.4056175
ACT42585.1;lacI	0	0
ACT42586.1;1	0	0
ACT42587.1;xis	0.860797589	0.232997325
ACT42588.1;protein_coding	0.083012986	0.031462616
ACT42589.1;ea8.5	0	0
ACT42590.1;ea22	0	0
ACT42591.1;protein_coding	0	0
ACT42592.1;protein_coding	0	0
ACT42593.1;protein_coding	0	0
ACT42594.1;exo	0	0
ACT42595.1;bet	0	0
ACT42596.1;gam	0	0
ACT42597.1;kil	0	0
ACT42598.1;cIII	0	0
ACT42599.1;ea10	0	0
ACT42600.1;ral	0	0
ACT42601.1;protein_coding	0	0
ACT42602.1;N	0	0
ACT42603.1;C2	0	0
ACT42604.1;cro	0	0
ACT42605.1;cII	0	0
ACT42606.1;O	0	0
ACT42607.1;P	0	0
ACT42608.1;ren	0	0
ACT42609.1;Q	0	0
ACT42610.1;protein_coding	0	0
ACT42611.1;S	0	0
ACT42612.1;R	0	0
ACT42613.1;Rz	0	0
ACT42614.1;protein_coding	0	0.031462616
ACT42615.1;protein_coding	0	0
ACT42616.1;protein_coding	0	0
ACT42617.1;nu1	0	0
ACT42618.1;A	0	0
ACT42619.1;W	0	0
ACT42620.1;B	0	0
ACT42621.1;C	0	0
ACT42622.1;D	0	0
ACT42623.1;E	0	0
ACT42624.1;Fi	0	0
ACT42625.1;Fii	0	0
ACT42626.1;Z	0	0
ACT42627.1;U	0	0
ACT42628.1;V	0	0
ACT42629.1;G	0	0
ACT42630.1;T	0	0
ACT42631.1;H	0	0
ACT42632.1;M	0	0
ACT42633.1;L	0	0
ACT42634.1;K	0	0
ACT42635.1;I	0	0
ACT42636.1;J	0	0
ACT42637.1;lom	0	0
ACT42638.1;protein_coding	0	0
ACT42639.1;protein_coding	0	0
ACT42640.1;ea59	0	0
ACT42641.1;ybhB	84.35799533	41.76553221
ACT42642.1;bioA	41.83240981	241.2254553
ACT42643.1;bioB	20.12669936	618.4443593
ACT42644.1;bioF	340.7844275	163.69418
ACT42645.1;bioC	49.46767175	90.70367116
ACT42646.1;bioD	216.5412146	186.5283528
ACT42647.1;uvrB	54.09665424	127.5537859
ACT42648.1;ybhK	17.0137966	24.24694613
ACT42649.1;moaA	7.279768115	23.04542211
ACT42650.1;moaB	13.23855429	18.56323193
ACT42651.1;moaC	20.89725812	24.77079123
ACT42652.1;moaD	33.37970534	19.55771155
ACT42653.1;moaE	18.11817165	20.79156801
ACT42654.1;ybhL	80.94547269	86.63730941
ACT42655.1;ybhM	1.178397846	0.755537703
ACT42656.1;ybhN	0.490852073	0.163692587
ACT42657.1;clsB	0.898691161	0.396689912
ACT42658.1;ybhP	0	0.654770349
ACT42659.1;ybhQ	22.21471135	22.27074589
ACT42660.1;ybhR	8.638643621	19.50624061
ACT42661.1;ybhS	46.3963597	26.84268404
ACT42662.1;ybhF	32.75895652	47.66063988
ACT42663.1;ybhG	35.88084948	51.83922327
ACT42664.1;ybiH	26.82361222	18.04794087
ACT42665.1;rhlE	39.62912119	155.3931241
ACT42666.1;ybiA	2.703299326	2.449444209
ACT42667.1;dinG	18.11464295	31.43753077
ACT42668.1;ybiB	55.01156144	92.94360563
ACT42669.1;ybiC	89.79879041	111.6355883
ACT42670.1;ybiJ	28.21315545	17.71243656
ACT42671.1;ybiI	1.638582193	0.856305057
ACT42672.1;ybiX	3.934042431	2.210502286
ACT42673.1;fiu	0.777784603	3.041289325
ACT42674.1;mcbA	1.389543234	0.69261247
ACT42675.1;rlmF	48.29490384	91.0107572
ACT42676.1;ybiO	1.56279505	0.648390844
ACT42677.1;glnQ	20.51109656	26.45744842
ACT42678.1;glnP	35.67516558	14.4253909
ACT42679.1;glnH	50.07783447	59.25004623
ACT42680.1;dps	390.4403081	115.8882604
ACT42681.1;rhtA	15.90396005	15.28169596
ACT42682.1;ompX	13613.75419	6899.170216
ACT42683.1;opgE	13.86476461	34.76879805
ACT42684.1;protein_coding	0.203919544	0
APW29171.1;mntS	281.7367397	36.64133069
ACT42685.1;mntR	40.43034768	59.00008492
ACT42686.1;ybiR	44.06477024	31.48305711
ACT42687.1;ldtB	207.2046076	370.7499317
ACT42688.1;ybiT	157.6230867	700.6476143
ACT42689.1;ybiU	22.04145954	8.935092275
ACT42690.1;ybiV	15.91118589	55.79930798
ACT42691.1;ybiW	1.147730119	2.065513307
ACT42692.2;ybiY	0.166025972	0.069304738
ACT42693.1;fsaA	8.539414596	8.764585276
ACT42694.1;moeB	147.6164089	39.00653662
ACT42695.1;moeA	76.97000799	167.9268438
ACT42696.1;iaaA	7.256326231	10.42659426
ACT42697.2;gsiA	7.860859018	19.89524629
ACT42698.2;gsiB	5.610518195	27.31708863
ACT42699.1;gsiC	14.31226162	6.025163107
ACT42700.1;gsiD	4.856175475	5.830442811
ACT42701.1;yliE	1.593462778	1.630981273
ACT42702.1;yliF	0.777784603	0.478753659
ACT42703.1;rimO	197.1115566	523.163966
ACT42704.1;bssR	0	0.100767354
ACT42705.1;yliI	1.102610704	0.59822462
ACT42706.1;gstB	58.80848127	75.61596978
ACT42707.1;dacC	62.06220378	82.24660683
ACT42708.1;deoR	27.09609306	28.86397572
ACT42709.1;ybjG	70.7079048	49.94885684
ACT42710.1;mdfA	21.07773578	39.37640379
ACT42711.1;ybjH	10.72295847	4.84234269
ACT42712.1;ybjI	9.492215367	18.7562126
ACT42713.1;ybjJ	7.370006945	23.22825321
ACT42714.1;rcdA	10.13464172	9.559269821
ACT42715.1;protein_coding	30.77034199	37.05585439
ACT42716.1;protein_coding	2.197995564	2.361435864
ACT42717.1;protein_coding	42.15001007	25.23765569
ACT42718.1;protein_coding	42.15017851	53.79208003
ACT42719.1;protein_coding	2.174553681	1.423067061
ACT42720.1;protein_coding	4.583694633	4.294284293
ACT42721.1;protein_coding	21.68050422	9.716147996
ACT42722.1;protein_coding	62.3671167	10.33902082
ACT42723.1;protein_coding	12.09082417	8.934657368
ACT42724.1;protein_coding	0.777784603	0.094387849
ACT42725.1;protein_coding	52.41118828	56.58079861
ACT42726.1;protein_coding	38.83318776	36.01541352
ACT42727.1;protein_coding	0.898691161	0.610983629
ACT42728.1;protein_coding	0.324826101	0.239376829
ACT42729.1;protein_coding	0	0.125850466
ACT42730.1;protein_coding	0	0
ACT42731.1;protein_coding	0.120906557	0
ACT42732.1;protein_coding	0.083012986	0
ACT42733.1;protein_coding	0.203919544	0.031462616
ACT42734.1;protein_coding	0.203919544	0.069304738
ACT42735.1;protein_coding	8.607975894	5.150154443
ACT42736.1;protein_coding	0.407839087	0.503836771
ACT42737.1;protein_coding	0.203919544	0.125850466
ACT42738.1;protein_coding	0.815678174	0.862684561
ACT42739.1;protein_coding	0.452958502	0.302302062
ACT42740.1;protein_coding	2.847647766	3.475821358
ACT42741.1;protein_coding	4.908520734	2.430305695
ACT42742.1;tfaE	1.313756092	0.302302062
ACT42743.1;protein_coding	0.249038959	0.062925233
ACT42744.1;protein_coding	0.535971488	0.3716068
ACT42745.1;protein_coding	3.262712697	0.094387849
ACT42746.1;protein_coding	6.402754486	1.397983949
ACT42747.1;ybjL	11.61442379	38.45166381
ACT42748.1;ybjM	8.548404791	1.240235959
ACT42749.1;grxA	30.87856121	26.06206322
ACT42750.1;ybjC	39.67600496	14.3888535
ACT42751.1;nfsA	233.2775742	398.0474443
ACT42752.1;rimK	233.2268249	25.2627388
ACT42753.1;ybjN	72.5937616	64.4631259
ACT42754.1;potF	8.178459275	8.463153028
ACT42755.1;potG	4.137961975	5.60382499
ACT42756.1;potH	1.721595179	1.995773662
ACT42757.1;potI	3.526203344	2.11567953
ACT42758.1;ybjO	8.51051122	3.985602726
ACT42759.1;rlmC	30.71253524	41.86542975
ACT42760.1;artJ	36.60998596	94.27315465
ACT42761.1;artM	25.11823308	52.05134246
ACT42762.1;artQ	106.5653124	82.48975372
ACT42763.1;artI	70.66648253	268.9202394
ACT42764.1;artP	17.67067464	161.8558636
ACT42765.1;ybjP	31.29362614	20.02878099
ACT42766.1;ybjQ	85.8072781	33.93801101
ACT42767.1;amiD	169.7211367	16.29618391
ACT42768.1;ybjS	38.09153238	84.36779605
ACT42769.1;ybjT	52.79188834	19.53900794
ACT42770.1;ltaE	43.06508571	79.45658353
ACT42771.1;poxB	7.000061429	10.02352484
ACT42772.1;hcr	2.786312312	1.441770668
ACT42773.1;hcp	1.925514722	0.491077761
ACT42774.1;ybjE	15.71625654	16.38419226
ACT42775.1;aqpZ	10.52802912	4.111453192
ACT42776.1;ybjD	19.30203099	26.88009125
ACT42777.1;ybjX	98.06765695	357.2634886
ACT42778.1;macA	33.27148612	30.57484621
ACT42779.1;macB	23.81716433	32.70502437
ACT42780.1;cspD	69.96641786	11.0443923
ACT42781.1;clpS	35.42789097	29.5752918
ACT42782.2;clpA	291.7555995	400.3866973
ACT42783.1;infA	548.2071579	563.7927805
ACT42784.1;aat	64.36295707	18.53640919
ACT42785.1;cydC	48.76937143	85.70024533
ACT42786.1;cydD	52.98312055	143.6420556
ACT42787.1;trxB	493.1979461	1011.189269
ACT42788.1;lrp	207.7839341	185.1932941
ACT42789.1;ftsK	85.92608343	207.1391201
ACT42790.2;lolA	89.31003956	83.24659615
ACT42791.1;rarA	152.6512977	80.49398006
ACT42792.1;serS	176.0928866	1194.896424
ACT42793.1;dmsA	10.90343613	14.62692561
ACT42794.1;dmsB	9.243176408	4.835528278
ACT42795.1;dmsC	7.303209998	6.599174429
ACT42796.1;ycaC	0.57386506	0.503836771
ACT42797.1;ycaD	22.22370155	35.16041318
ACT42798.1;ycaM	1.427436805	2.203687875
ACT42799.1;ycaN	4.244416844	1.857599094
ACT42800.1;ycaK	16.8171029	7.512025214
ACT42801.1;pflA	111.6669981	138.7299732
ACT42802.1;pflB	872.5677015	2150.115881
ACT42803.1;focA	6.743796626	17.51597664
ACT42804.1;ycaO	245.1628829	670.0082499
ACT42805.1;ycaP	1.071942977	1.057839765
ACT42806.1;serC	317.099598	624.49301
ACT42807.1;aroA	82.94501021	316.1663556
ACT42808.1;ycaL	4.583694633	2.292131127
ACT42809.1;cmk	149.1793724	140.9626584
ACT42810.1;rpsA	1852.631582	15120.3127
ACT42811.1;ihfB	494.9939009	237.6819221
ACT42812.1;ycaI	3.80591003	1.284457585
ACT42813.1;msbA	58.70379076	232.1816206
ACT42814.1;lpxK	83.57474923	39.19531232
ACT42815.1;ycaQ	2.824205883	2.354621453
ACT42816.1;ycaR	105.148967	127.9735285
ACT42817.1;kdsB	637.8679835	251.8770718
ACT42818.1;ycbJ	2.816980039	2.002153167
ACT42819.1;elyC	3.639884057	7.726318932
ACT42820.1;smtA	17.36929042	27.1632548
ACT42821.1;mukF	101.2616399	78.20996807
ACT42822.2;mukE	97.46488851	75.1048837
ACT42823.1;mukB	117.8099591	418.5628099
ACT42824.1;ldtD	24.13476458	27.48513029
ACT42825.1;ycbK	132.7288547	105.3076882
ACT42826.1;ycbL	161.1455929	137.0811582
ACT42827.1;aspC	753.014975	1304.621926
ACT42828.1;ompF	26956.13502	56311.58435
ACT42829.1;asnS	994.1928977	2030.832991
ACT42830.1;pncB	153.5625077	284.4621903
ACT42831.1;pepN	485.3594384	608.3829923
ACT42832.1;ssuB	3.383619255	1.013618139
ACT42833.1;ssuC	1.178397846	0.46599465
ACT42834.1;ssuD	0	0
ACT42835.1;ssuA	0.332051945	0.623307732
ACT42836.1;ssuE	0.853571745	0.45323564
ACT42837.1;elfA	3.23204497	1.284457585
ACT42838.1;elfD	0.120906557	0.22661782
ACT42839.1;elfC	1.389543234	0.912850785
ACT42840.1;elfG	4.825507748	4.538735907
ACT42841.1;ycbU	1.548343362	1.120764998
ACT42842.1;ycbV	1.18562369	1.007673541
ACT42843.1;ycbF	2.122208422	1.851219589
ACT42844.1;pyrD	128.7132268	236.0058494
ACT42845.1;zapC	39.14549496	8.595382998
ACT42846.1;ycbX	54.60372235	105.1780677
ACT42847.1;rlmL	205.4380614	452.0519343
ACT42848.1;uup	117.8873422	282.0727711
ACT42849.1;pqiA	119.7083348	40.42786405
ACT42850.1;pqiB	43.42410824	104.8183501
ACT42851.2;pqiC	72.61350635	53.47701896
ACT42852.1;rmf	5.430040535	3.268342052
ACT42853.1;fabA	178.2619788	932.5791295
ACT42854.1;ycbZ	13.13932527	141.1003981
ACT42855.1;matP	17.9197136	18.41186344
ACT42856.1;ompA	5096.307023	9399.650323
ACT42857.1;sulA	35.57593656	23.10196783
ACT42858.1;sxy	2.703299326	2.310834734
ACT42859.1;yccS	16.6889705	32.53234284
ACT42860.1;yccF	32.26986879	22.38978194
ACT42861.1;helD	29.85173765	51.43020926
ACT42862.1;mgsA	142.5998374	137.1887399
ACT42863.1;yccT	1.389543234	0.264459941
ACT42864.1;yccU	77.98960571	57.54932531
ACT42865.1;hspQ	75.74649073	33.24626836
ACT42866.2;rlmI	132.8062378	355.2049338
ACT42867.1;yccX	17.76267782	5.931210165
ACT42868.1;tusE	39.40528847	33.08214086
ACT42869.1;yccA	149.134253	201.1051122
ACT42870.1;hyaA	0.369945516	0.232997325
ACT42871.1;hyaB	0.452958502	0.736834095
ACT42872.1;hyaC	0.203919544	0.302302062
ACT42873.1;hyaD	0.830129862	0.434532033
ACT42874.1;hyaE	0.853571745	0.22661782
ACT42875.1;hyaF	1.019597718	0.629687237
ACT42876.1;cbdA	4.100068404	2.027671185
ACT42877.1;cbdB	2.416366796	1.756831739
APW29172.1;cbdX	4.078390872	0.591845116
ACT42878.1;appA	2.084314851	2.833375112
ACT42879.1;etk	3.14180614	6.579601009
ACT42880.1;etp	1.925514722	1.039136158
ACT42881.1;gfcE	1.351649663	3.551940507
ACT42882.1;gfcD	0.490852073	1.190069736
ACT42883.1;gfcC	0.241813115	0.100767354
ACT42884.1;gfcB	1.299304404	0.069304738
ACT42885.1;gfcA	10.36746464	3.337211882
ACT42886.1;cspH	0.28693253	0.327385174
ACT42887.1;cspG	38.73765588	15.32591758
ACT42888.1;ymcE	68.43588645	54.16847081
ACT42889.1;gnsA	58.0684218	71.27673815
ACT42890.1;yccM	2.318902122	0.698991974
ACT42891.1;torS	1.631356349	2.11567953
ACT42892.1;torT	0.95103642	2.03405069
ACT42893.1;torR	8.871466541	18.90207139
ACT42894.1;torC	0.241813115	0.32100567
ACT42895.1;torA	1.555569206	2.014912176
ACT42896.1;torD	2.816980039	0.667529358
ACT42897.1;cbpM	16.12955712	9.180848609
ACT42898.1;cbpA	20.10149313	22.63597318
ACT42899.1;yccE	1.842501736	0.925609794
ACT42900.1;agp	5.866782997	15.93646631
ACT42901.1;yccJ	21.01463597	5.856395736
ACT42902.1;wrbA	3.919590743	6.69907197
APW29173.1;ymdF	3.89614886	2.770449879
ACT42903.1;ymdF	4.175855546	2.411602088
ACT42904.1;rutG	0.694771617	0.491077761
ACT42905.1;rutF	1.804608165	0.705371479
ACT42906.1;rutE	0.332051945	0.069304738
ACT42907.1;rutD	0.649652202	0.157313082
ACT42908.1;rutC	0.490852073	0.201534708
ACT42909.1;rutB	0.415064931	0.295922558
ACT42910.1;rutA	0.490852073	0.201534708
ACT42911.1;rutR	11.60543359	17.66821494
ACT42912.1;putA	124.3406776	352.7128635
ACT42913.1;putP	138.9615492	276.3264225
ACT42914.1;Gene	36.36271135	36.6970066
ACT42915.1;efeO	81.90197061	307.5392192
ACT42916.1;efeB	169.5170487	118.7994943
ACT42917.1;phoH	11.96092742	8.644679408
ACT42918.1;pgaD	6.879154871	0.591845116
ACT42919.1;pgaC	0.649652202	0.579086106
ACT42920.1;pgaB	1.47255622	0.560382499
ACT42921.1;pgaA	2.243114979	0.629687237
ACT42922.1;ycdT	4.697375346	1.360141828
ACT42923.1;insF-1	0	0
ACT42924.1;insE-1	0	0
ACT42925.1;ghrA	254.0449356	323.6577908
ACT42926.1;ycdX	186.4407749	145.2888402
ACT42927.1;ycdY	112.9844514	335.8504966
ACT42928.1;ycdZ	114.1357102	10.50909291
ACT42929.1;csgG	0.656878046	0.069304738
ACT42930.1;csgF	0.083012986	0
ACT42931.1;csgE	0.241813115	0.100767354
ACT42932.1;csgD	0.535971488	0.327385174
ACT42933.1;csgB	0.407839087	0.170072092
ACT42934.1;csgA	5.406598651	3.223250612
ACT42935.1;csgC	0.566639216	0.062925233
ACT42936.1;ymdA	3.134580296	3.601236917
ACT42937.1;ymdB	25.56220139	14.48150172
ACT42938.1;clsC	28.35397519	11.08904883
ACT42939.1;opgC	6.108596112	22.2835049
ACT42940.1;opgG	120.2769068	521.149921
ACT42941.1;opgH	224.4766018	298.2481793
ACT42942.1;yceK	3.103912569	1.857164187
ACT42943.1;msyB	31.23229069	10.24506788
ACT42944.1;mdtG	8.064778562	9.034989816
ACT42945.1;lpxL	55.98057825	151.2306348
ACT42946.1;yceA	107.3415011	233.6013525
ACT42947.1;yceI	32.09308827	45.79535656
ACT42948.1;yceJ	1.548343362	1.964745952
ACT42949.1;yceO	0.483626229	0.396689912
ACT42950.1;solA	55.33638754	128.1588249
ACT42951.1;bssS	10.97922327	1.341003314
ACT42952.1;dinI	70.02758487	30.04259117
ACT42953.1;pyrC	61.24828995	262.8991346
ACT42954.1;yceB	46.86376989	35.07196993
ACT42955.1;grxB	21.77973324	33.12636249
ACT42956.1;mdtH	3.186925555	10.13705121
ACT42957.1;rimJ	31.01938095	24.34988802
ACT42958.1;yceH	36.24903064	46.04198271
ACT42959.1;yceM	33.80745761	24.66407928
ACT42960.1;murJ	37.97062582	103.2107123
ACT42961.1;flgN	49.09050039	15.47728607
ACT42962.1;flgM	29.47086915	15.78553273
ACT42963.1;flgA	37.26845992	33.75894998
ACT42964.1;flgB	137.446897	51.46413722
ACT42965.1;flgC	49.28702566	53.34087483
ACT42966.1;flgD	56.8412074	78.95260266
ACT42967.1;flgE	75.26429197	239.0326427
ACT42968.1;flgF	48.5164669	46.38966702
ACT42969.1;flgG	39.93932717	96.73941875
ACT42970.1;flgH	15.92194044	31.08970236
ACT42971.1;flgI	12.55277287	57.12914782
ACT42972.1;flgJ	10.92864237	17.51641154
ACT42973.1;flgK	12.32541145	56.90339981
ACT42974.1;flgL	19.79464742	43.39854392
ACT42975.1;rne	364.9559951	675.2944018
ACT42976.1;yceQ	0	0
ACT42977.1;rluC	46.08228815	167.8078078
ACT42978.1;yceF	36.46017603	35.29177334
ACT42979.1;yceD	503.3364534	259.116518
ACT42980.1;rpmF	3829.615029	1582.182933
ACT42981.1;plsX	5200.980335	55.97488976
ACT42982.1;fabH	210.1317396	836.6677442
ACT42983.1;fabD	603.7600639	928.6522496
ACT42984.1;fabG	887.7786543	1312.426253
ACT42985.1;acpP	5721.538998	3542.636071
ACT42986.1;fabF	3856.925274	3259.434437
ACT42987.1;pabC	34.80361344	19.54915751
ACT42988.1;yceG	34.91905851	42.10437167
ACT42989.1;tmk	50.67320862	89.56985635
ACT42990.1;holB	85.3053346	52.04539786
ACT42991.1;ycfH	80.27960445	219.647466
ACT42992.1;ptsG	165.1952488	299.1302932
ACT42993.1;fhuE	0.981704147	2.757690869
ACT42994.1;hinT	211.5191816	167.551467
ACT42995.1;ycfL	245.3442827	18.12058076
ACT42996.1;lpoB	78.73478979	72.80724288
ACT42997.1;thiK	18.92485963	8.166795563
ACT42998.1;nagZ	40.64149307	102.9416125
ACT42999.1;ycfP	107.4876139	89.83011132
ACT43000.1;ndh	647.3131467	740.9789159
ACT43001.1;ycfJ	17.97382321	0.887767673
ACT43002.1;ycfQ	26.60347664	21.62960436
ACT43003.1;bhsA	90.62522313	29.161203
ACT43004.1;ldtC	21.28888117	26.96128519
ACT43005.1;mfd	62.35266501	269.5399212
ACT43006.1;ycfT	0.249038959	0.207914213
ACT43007.1;lolC	10.47391951	111.0833249
ACT43008.1;lolD	58.5143229	124.9393444
ACT43009.1;lolE	54.53516105	96.92877345
ACT43010.1;insA-10	0	0
ACT43011.1;insB-10	0	0
ACT43012.1;cobB	8.164007587	5.760703166
ACT43013.1;ycfZ	0.618984475	0.415393519
ACT43014.1;ymfA	1.75948875	0.781055721
ACT43015.1;potD	164.1811126	329.4898292
ACT43016.1;potC	31.06080322	54.26822425
ACT43017.1;potB	74.31535678	54.15049291
ACT43018.1;potA	37.4094481	180.3386273
ACT43019.1;pepT	2.416366796	7.159122022
ACT43020.1;roxA	145.9309429	237.7255647
ACT43021.1;phoQ	187.5758177	32.76707979
ACT43022.1;phoP	170.6705772	90.83851057
ACT43023.1;purB	132.887318	675.0615512
ACT43024.1;hflD	180.3304144	65.74381343
ACT43025.1;mnmA	120.5853484	313.3003572
ACT43026.1;nudJ	16.76299329	18.64442586
ACT43027.1;rluE	4.258868532	30.85336988
ACT43028.1;icd	3038.280575	3633.673803
ACT43029.1;iraM	6.547102927	8.575809577
ACT43030.1;ycgX	5.325350017	1.014053046
ACT43031.1;bluR	37.61882913	18.94759774
ACT43032.1;bluF	4.213749117	15.13032747
ACT43033.1;ycgZ	0.815678174	1.385224939
ACT43034.1;ymgA	0.815678174	0.195155204
ACT43035.1;ariR	0.120906557	0.069304738
ACT43036.1;ymgC	0.203919544	0.094387849
ACT43037.1;ycgG	1.147730119	0.302302062
ACT43038.1;ymgF	4.576468789	7.884066921
ACT43039.1;ymgD	1.019597718	1.34143822
ACT43040.2;ymgG	0.083012986	0.22661782
ACT43041.1;ycgI	0	0.132229971
ACT43042.1;minE	102.476167	70.08782904
ACT43043.1;minD	222.6067926	322.5146989
ACT43044.1;minC	13.65361922	79.86559754
ACT43045.1;ycgJ	29.03605947	21.86260169
ACT43046.1;pliG	63.61407584	60.17232086
ACT43047.1;ycgL	123.9636746	87.73052595
ACT43048.1;ycgM	151.9997127	37.83473558
ACT43049.2;ycgN	47.22102807	40.94025486
ACT43050.1;umuD	9.136721539	2.927762961
ACT43051.1;umuC	15.8967342	7.02138236
ACT43052.1;dsbB	88.06644068	56.89498987
ACT43053.1;nhaB	117.723249	133.0130568
ACT43054.1;fadR	57.98557726	164.0135902
ACT43055.1;ycgB	0.701997461	1.926903831
ACT43056.1;dadA	78.20797694	207.562342
ACT43057.1;dadX	68.01183132	106.1190459
ACT43058.1;cvrA	9.923496337	27.9000889
ACT43059.1;ldcA	31.4651136	43.12567404
ACT43060.1;emtA	52.82079172	68.02405536
ACT43061.1;ycgR	0.083012986	0.327385174
ACT43062.1;ymgE	0.694771617	0.125850466
ACT43063.1;ycgY	0.566639216	0.239376829
ACT43064.1;treA	2.627512183	4.382727545
ACT43065.1;dhaM	35.39915604	57.31560227
ACT43066.1;dhaL	20.7204776	26.10758957
ACT43067.1;dhaK	15.59182128	25.39583859
ACT43068.1;dhaR	4.220974961	8.53883727
ACT43069.1;ycgV	2.091540695	1.221532352
ACT43070.1;ychF	402.8214251	1163.600545
ACT43071.1;pth	70.51843695	122.5017893
ACT43072.1;ychH	11.78767561	6.668479167
ACT43073.1;dauA	22.2254659	43.23064636
ACT43074.1;prs	567.8042694	2977.542309
ACT43075.1;ispE	110.7288175	96.6638786
ACT43076.1;lolB	23.54468348	126.9475862
ACT43077.1;hemA	36.1732435	61.03283089
ACT43078.1;prfA	33.08378262	164.4978535
ACT43079.1;prmC	14.55953623	43.93311759
ACT43080.1;ychQ	12.49866326	6.536249196
ACT43081.1;ychA	24.08964517	51.03395425
ACT43082.1;kdsA	162.7101523	668.4011885
ACT43083.1;ldrA	0	0
ACT43084.1;ldrB	0	0
ACT43085.1;ldrC	0	0
ACT43086.1;chaA	31.20162296	34.40313585
ACT43087.1;chaB	6.817819417	1.416687556
ACT43088.1;chaC	20.75114533	21.37833834
ACT43089.1;ychN	116.1227288	105.1100676
ACT43090.1;ychO	10.01197082	6.227567629
ACT43091.1;narL	55.89403656	75.90551284
ACT43092.1;narX	17.27905159	17.11421194
ACT43093.1;narK	0.203919544	0.132229971
ACT43094.1;narG	4.493455803	7.298166404
ACT43095.1;narH	3.374629059	3.979658128
ACT43096.1;narJ	3.912364899	1.190069736
ACT43097.1;narI	3.360177371	2.455823714
ACT43098.1;purU	118.352988	435.7660441
ACT43099.1;ychJ	45.53909082	56.1297375
ACT43100.1;rssA	16.57705413	29.73854948
ACT43101.1;rssB	12.52933099	25.31841472
ACT43102.1;galU	411.2956386	430.8678814
ACT43103.1;hns	6201.977877	2910.047753
ACT43104.1;tdk	47.49350891	74.81360101
ACT43105.1;adhE	256.2069704	550.0239022
ACT43106.1;ychE	10.4883712	20.23713011
ACT43107.1;oppA	262.04485	425.6101452
ACT43108.1;oppB	34.75479689	50.21288188
ACT43109.1;oppC	28.50185234	58.53916506
ACT43110.1;oppD	22.85344057	90.74542744
ACT43111.1;oppF	93.52891329	100.4195283
ACT43112.1;yciU	109.651413	60.03240667
ACT43113.1;clsA	26.64859605	31.62717628
APW29174.1;yciY	69.84887157	43.86888764
ACT43114.1;kch	8.041336678	20.65890313
ACT43115.1;yciI	26.48979592	41.28257358
ACT43116.1;tonB	9.907280298	33.6693461
ACT43117.1;yciA	45.73225581	109.0327451
ACT43118.1;yciB	14.50895532	21.03732434
ACT43119.1;yciC	18.55314976	33.1697143
ACT43120.1;ompW	11.4628495	12.30376677
ACT43121.1;yciE	1.064717133	0.358847791
ACT43122.1;yciF	0	0.170072092
ACT43123.1;yciG	0.120906557	0.062925233
ACT43124.1;trpA	39.47384977	48.46503908
ACT43125.1;trpB	42.48575915	79.3758245
ACT43126.1;trpC	22.44383713	26.9863683
ACT43127.1;trpD	8.624191934	15.44538855
ACT43128.1;trpE	2.748418741	14.83440492
ACT43129.1;trpL	7.384458633	0.906906187
ACT43130.1;yciV	40.1451795	41.28677855
ACT43131.1;yciO	182.1117492	82.19977576
ACT43132.1;insA-11	0	0
ACT43133.1;insB-11	0	0
ACT43134.1;rluB	172.5797074	316.6481536
ACT43135.1;btuR	135.7404273	49.07645762
ACT43136.1;yciK	37.18931251	61.90363459
ACT43137.1;sohB	56.30187565	105.1015136
ACT43138.1;yciN	350.526524	99.66268593
ACT43139.1;topA	220.2933519	439.5045858
ACT43140.1;cysB	52.80810438	135.4955592
ACT43141.1;acnA	98.89778681	160.5956193
ACT43142.1;ribA	124.2146464	164.7554991
ACT43143.1;pgpB	12.89751215	19.23540116
ACT43144.1;yciS	20.67888689	28.44727748
ACT43145.1;yciM	20.89003228	21.42125524
ACT43146.1;pyrF	93.62091648	260.8903137
ACT43147.1;yciH	199.0332057	80.59315188
ACT43148.1;osmB	10.6850649	5.068090697
ACT43149.1;yciT	80.46713952	90.51924453
APW29175.1;yciZ	18.23731386	6.926559604
ACT43150.1;gmr	52.54108503	27.175144
ACT43151.1;rnb	273.3236931	874.8044911
ACT43152.1;yciW	7.943872004	3.254278322
ACT43153.1;fabI	611.2014071	3221.378439
ACT43154.1;ycjD	1.548343362	0.963451916
ACT43155.1;sapF	10.18698698	34.75009445
ACT43156.1;sapD	8.986911606	36.65959939
ACT43157.1;sapC	19.4157117	21.16230499
ACT43158.1;sapB	37.26140251	21.09213044
ACT43159.1;sapA	38.30267776	55.30996985
ACT43160.1;ymjA	5.058330667	7.36065673
ACT43161.1;puuP	28.18794922	9.224635328
ACT43162.1;puuA	46.96123457	86.0277746
ACT43163.1;puuD	39.23396944	46.35443434
ACT43164.1;puuR	48.24608728	28.92139126
ACT43165.1;puuC	10.42157425	19.74605234
ACT43166.1;puuB	18.20841048	24.58752522
ACT43167.1;puuE	11.93748554	22.8681007
ACT43168.1;pspF	7.30867149	7.020947453
ACT43169.1;pspA	101.7597178	99.1678381
ACT43170.1;pspB	41.16830592	12.85689995
ACT43171.1;pspC	13.83586124	15.39609214
ACT43172.1;pspD	10.33133542	3.991547324
ACT43173.1;pspE	59.50325289	60.25525443
ACT43174.1;ycjM	0.649652202	0.125850466
ACT43175.1;ycjN	0.083012986	0.302302062
ACT43176.1;ycjO	0.57386506	0
ACT43177.1;ycjP	0.324826101	0.22661782
ACT43178.1;ycjQ	0.891465317	1.234291362
ACT43179.1;ycjR	0.407839087	0.383930903
ACT43180.1;ycjS	0	0.3716068
ACT43181.1;ycjT	1.306530248	0.648390844
ACT43182.1;ycjU	0.324826101	0
ACT43183.1;ycjV	0.28693253	0.428152528
ACT43184.1;ompG	0.166025972	0.403069417
ACT43185.1;ycjW	7.490913502	9.438929046
ACT43186.1;ycjX	15.88774401	59.19437031
ACT43187.1;ycjF	43.18053077	49.33671259
ACT43188.1;tyrR	33.9535704	114.0850325
ACT43189.1;tpx	2947.904391	1421.095652
ACT43190.1;ycjG	23.75406452	25.50168073
ACT43191.2;mpaA	4.334655674	12.90750109
ACT43192.2;ycjY	10.41258406	8.091546227
ACT43193.1;pgrR	3.058793154	3.633569347
ACT43194.1;mppA	24.73929737	39.76337904
ACT43195.1;ynaI	4.636039892	4.545550319
ACT43196.1;ynaJ	130.1119287	126.1821898
ACT43197.1;uspE	51.45821907	48.2588645
ACT43198.1;ogt	10.46669367	19.03473627
ACT43199.1;abgT	4.816517552	7.688041904
ACT43200.1;abgB	44.52705582	30.23687656
ACT43201.1;abgA	26.80210313	65.07541425
ACT43202.1;abgR	4.659481775	6.850875361
ACT43203.1;smrA	23.40756089	13.46237389
ACT43204.1;ydaM	2.295460238	1.951986943
ACT43205.1;ydaN	14.18959071	20.69761506
ACT43206.1;dbpA	16.88389984	68.95764019
ACT43207.1;ttcA	105.9753997	306.5067533
ACT43208.1;intR	6.689687016	2.134383137
ACT43209.1;ydaQ	0	0.031462616
ACT43210.1;ydaC	0.120906557	0.062925233
ACT43211.1;ralR	0.083012986	0
ACT43212.1;recT	0.083012986	0.340144184
ACT43213.1;racC	0	0.069304738
ACT43214.1;ydaE	0.083012986	0
ACT43215.1;kilR	0.083012986	0
ACT43216.1;sieB	0.656878046	1.322299706
ACT43217.1;ydaF	0.611758631	0
ACT43218.1;ydaG	0.498077917	0
ACT43219.1;protein_coding	0	0
ACT43220.1;protein_coding	0.407839087	0.100767354
ACT43221.1;protein_coding	40.83995112	19.72140414
ACT43222.1;rrrQ	0.120906557	0
ACT43223.1;rzpR	0	0
ACT43224.1;trkG	8.858779204	14.73958216
ACT43225.1;ynaK	0	0.170072092
ACT43226.1;protein_coding	0.701997461	0.163692587
ACT43227.1;protein_coding	0.249038959	0.170072092
ACT43228.1;protein_coding	0.28693253	0.295922558
ACT43229.1;pinR	0	0.031462616
ACT43230.2;ynaE	0.083012986	0
APW29176.1;protein_coding	7.333877725	0.062925233
ACT43231.1;uspF	12.06015645	4.527281618
ACT43232.1;ompN	0.822904018	0.428152528
ACT43233.1;pfo	158.5940363	384.4228293
ACT43234.1;ydbJ	31.41100399	35.28582874
ACT43235.1;hslJ	61.10377307	94.55124342
ACT43236.1;ldhA	171.6628674	248.7908352
ACT43237.1;ydbH	5.588840663	29.36607286
ACT43238.1;ynbE	11.1470136	8.078352311
ACT43239.1;ydbL	11.50796892	7.139983508
ACT43240.1;feaR	1.797382321	3.64589345
ACT43241.1;feaB	3.473858085	2.272992613
ACT43242.1;tynA	1.18562369	0.636066741
ACT43243.1;insE-2	0	0
ACT43244.1;insF-2	0	0
ACT43245.1;ydbC	3.601990486	0.799759328
ACT43246.1;ydbD	2.643728223	1.423067061
ACT43247.1;ynbA	0	0
ACT43248.1;ynbB	0.083012986	0.239376829
ACT43249.1;ynbC	0.974478303	0.516160873
ACT43250.1;ynbD	2.726741209	1.66244389
ACT43251.1;azoR	44.08115472	81.43278377
ACT43252.2;hrpA	93.14644888	227.5553113
ACT43253.1;ydcF	37.70537082	26.6270856
ACT43254.1;aldA	15.92563758	42.8739731
ACT43255.1;gapC	0.687545773	0.509781369
ACT43256.1;insA-12	0	0
ACT43257.1;insB-12	0	0
ACT43258.1;cybB	34.03481904	101.4127033
ACT43259.1;ydcA	4.047723145	2.134383137
ACT43260.1;hokB	2.160101993	0.365227295
ACT43261.1;mokB	2.219673096	0.698991974
ACT43262.1;trg	1.676475764	0.346088781
ACT43263.1;ydcI	24.31524224	52.64623192
ACT43264.1;ydcJ	1.600688621	1.032756653
ACT43265.1;opgD	57.84845466	132.0483002
ACT43266.1;protein_coding	0.241813115	0
ACT43267.1;ydcH	6.426196369	2.222826389
ACT43268.1;rimL	8.591759855	9.60305654
ACT43269.1;ydcK	1.09538486	1.372900837
ACT43270.1;tehA	8.669311349	11.20214029
ACT43271.1;tehB	17.04446432	30.52641961
ACT43272.1;ydcL	15.76683745	70.94369919
ACT43273.2;insQ	6.418970525	5.736054961
ACT43274.1;ydcO	0.739891032	3.98516782
ACT43275.1;ydcN	5.693531181	7.713559923
ACT43276.1;ydcP	106.3471096	173.1088958
ACT43277.1;yncJ	4.009829573	0.944313402
APW29177.1;hicA	5.043878979	1.517889817
ACT43278.1;hicB	10.25554828	4.89294382
ACT43279.1;ydcR	9.937948025	29.93587921
ACT43280.1;ydcS	1.977859981	1.06421927
ACT43281.1;ydcT	0.898691161	0.295922558
ACT43282.1;ydcU	0.694771617	0.207914213
ACT43283.1;ydcV	0.535971488	0.403069417
ACT43284.1;patD	2.748418741	4.23135906
APW29178.1;yncL	13.67706111	1.737693225
ACT43285.1;ydcX	33.14335372	10.76035894
ACT43286.1;ydcY	264.5096965	41.16861231
ACT43287.1;ydcZ	24.2990262	7.807077959
ACT43288.1;mnaT	6.366625266	32.52813787
ACT43289.1;curA	13.46415137	21.74356563
ACT43290.1;mcbR	2.627512183	1.448150172
ACT43291.1;yncD	106.0943735	466.6966937
ACT43292.1;yncE	25.62899833	54.05016047
ACT43293.1;ansP	26.58902495	48.74428847
ACT43294.1;yncG	0.452958502	0.396689912
ACT43295.1;yncH	0.083012986	0.100767354
ACT43296.1;protein_coding	0.166025972	0.031462616
ACT43297.1;rhsE	1.95618245	0.390310407
ACT43298.1;ydcD	1.510449791	1.215587754
ACT43299.1;protein_coding	1.071942977	0.636066741
ACT43300.1;yncI	0.166025972	0
ACT43301.1;ydcC	0.083012986	0
ACT43302.1;pptA	7.785071876	3.846993251
ACT43303.1;yddH	0.535971488	0.295922558
ACT43304.1;nhoA	2.039195436	3.406951527
ACT43305.1;narV	0.815678174	0.698991974
ACT43306.1;narW	0.656878046	0.787000319
ACT43307.1;narY	1.427436805	1.668823395
ACT43308.1;narZ	1.403994922	3.576588712
ACT43309.1;narU	0.120906557	0.100767354
ACT43310.1;yddJ	0.120906557	0
ACT43311.1;yddK	0	0
ACT43312.1;yddL	0.120906557	0
ACT43313.1;yddG	7.424116555	14.10525505
ACT43314.1;fdnG	1.223517262	0.125850466
ACT43315.1;fdnH	1.306530248	0.3716068
ACT43316.1;fdnI	0.649652202	0.170072092
ACT43317.2;yddM	25.84913392	7.342388029
ACT43318.1;adhP	16.78819952	2.373759967
ACT43319.1;maeA	229.6685263	385.9686998
ACT43320.1;sra	13.69697429	1.66244389
ACT43321.1;bdm	0.249038959	0.094387849
ACT43322.1;osmC	16.6204092	8.361950767
ACT43323.1;ddpF	0.898691161	0.856305057
ACT43324.1;ddpD	0.649652202	0.818462936
ACT43325.1;ddpC	0.369945516	0.415393519
ACT43326.1;ddpB	2.658179911	0.856305057
ACT43327.1;ddpA	1.389543234	2.896735251
ACT43328.1;ddpX	0	0.333764679
ACT43329.1;dosP	0.656878046	1.34143822
ACT43330.2;dosC	0.732665188	0.396689912
ACT43331.1;yddW	17.39273231	16.59761616
ACT43332.1;gadC	1.306530248	0.45323564
ACT43333.1;gadB	0.083012986	0.094387849
ACT43334.1;pqqL	6.8412613	13.37219101
ACT43335.1;yddB	3.722897044	7.247565273
ACT43336.1;yddA	1.503223947	2.102920521
ACT43337.1;ydeM	0.898691161	1.259374473
ACT43338.1;ydeN	2.167327837	4.628048972
ACT43339.1;ydeO	0.490852073	0
ACT43340.1;safA	0	0
ACT43341.1;ydeP	2.613060495	4.130591706
ACT43342.1;ydeQ	0.407839087	0.132229971
ACT43343.1;ydeR	0.166025972	0
ACT43344.1;ydeS	0	0.031462616
ACT43345.1;ydeT	0.120906557	0.062925233
ACT43346.1;yneL	0.898691161	0.333764679
ACT43347.1;hipA	12.64124735	17.43652233
ACT43348.1;hipB	9.318963551	2.638219908
ACT43349.1;lsrD	0.166025972	0.069304738
ACT43350.1;lsrB	0.249038959	0.100767354
ACT43351.1;lsrF	0.981704147	0.636066741
ACT43352.1;lsrG	0.166025972	0.157313082
ACT43353.1;tam	4.002603729	2.732172851
ACT43354.1;yneE	7.462010126	17.35996827
ACT43355.1;uxaB	5.18822742	5.264115714
ACT43356.1;yneF	0.815678174	7.826216473
ACT43357.1;yneG	24.90885204	8.380654374
ACT43358.1;glsB	25.10201704	61.60423277
ACT43359.1;sad	24.3675875	45.73199642
ACT43360.1;yneJ	2.13666011	6.774321305
ACT43361.1;yneK	0.28693253	0.333764679
ACT43362.1;ydeA	19.43016339	17.35909846
ACT43363.1;marC	30.65296413	7.90828022
ACT43364.1;protein_coding	114.8918173	18.00922893
ACT43365.1;protein_coding	50.83200875	7.071548584
ACT43366.1;marR	12.75492806	8.878981453
ACT43367.1;marA	151.2095776	60.03922108
ACT43368.1;marB	87.33553984	16.28980441
ACT43369.1;eamA	8.602514402	18.09680237
ACT43370.1;ydeE	3.843803601	12.19705482
APW29179.1;yneM	456.0545952	2.537887461
ACT43371.1;dgcZ	1.925514722	1.920959233
ACT43372.1;ydeI	0.490852073	0.566762004
ACT43373.1;ydeJ	0.28693253	0.585465611
ACT43374.1;dcp	107.8052141	188.8083039
ACT43375.1;ydfG	398.1173292	255.0762532
ACT43376.1;rspR	14.58121376	61.90870937
ACT43377.1;ydfZ	6.153715527	1.611842759
ACT43378.1;ydfI	2.937886596	3.563829703
ACT43379.1;ydfJ	0.490852073	0.377986305
ACT43380.2;ydfK	0.203919544	0
ACT43381.1;pinQ	0	0.069304738
ACT43382.1;protein_coding	0.57386506	0.062925233
ACT43383.1;protein_coding	0.324826101	0.396689912
ACT43384.1;protein_coding	0.649652202	0.163692587
ACT43385.1;stfR	1.842501736	0.421773024
ACT43386.1;insE-4	0	0
ACT43387.1;insF-4	0	0
ACT43388.1;protein_coding	2.530047509	2.285316715
ACT43389.1;protein_coding	1.358875507	0.232997325
ACT43390.1;ydfU	0.203919544	0.031462616
ACT43391.1;protein_coding	2.371247381	0.062925233
ACT43392.1;rem	0.898691161	0.232997325
ACT43393.1;hokD	7.588378176	4.332126415
ACT43394.1;protein_coding	2.952338284	0.667529358
ACT43395.1;protein_coding	3.066018998	5.043877398
ACT43396.1;protein_coding	2.302686082	1.05146026
ACT43397.1;ydfX	1.963408294	0.497457266
ACT43398.1;dicC	0.566639216	0.768296712
ACT43399.1;protein_coding	23.3280766	29.07913925
ACT43400.1;protein_coding	5.18822742	0.289543053
ACT43401.1;protein_coding	3.134580296	0.661149853
ACT43402.1;protein_coding	10.94309406	15.1868732
ACT43403.1;dicB	0	0
ACT43404.1;ydfD	0.249038959	0
ACT43405.1;ydfE	0.120906557	0.069304738
ACT43406.1;protein_coding	0	0
ACT43407.1;rspB	2.295460238	2.11567953
ACT43408.1;rspA	1.842501736	1.806997963
ACT43409.1;ynfA	6.547102927	10.64175779
ACT43410.1;ynfB	158.6211753	45.56960855
ACT43411.1;speG	134.3833161	86.32065281
ACT43412.1;ynfC	10.67061321	13.32463423
ACT43413.1;ynfD	39.19607587	11.52909056
ACT43414.1;ynfE	2.371247381	2.122059035
ACT43415.1;ynfF	16.96691283	30.64589057
ACT43416.1;ynfG	9.697899262	4.92397153
ACT43417.1;ynfH	8.072004406	6.170152087
ACT43418.1;dmsD	43.06685006	57.08680991
ACT43419.1;clcB	4.32742983	4.653132084
ACT43420.1;ynfK	6.321505851	3.255148135
ACT43421.1;mlc	46.41610444	51.66320658
ACT43422.1;ynfL	2.167327837	8.179119666
ACT43423.1;ynfM	2.281008551	10.62812897
ACT43424.1;asr	4.190307234	2.367380462
ACT43425.1;ydgD	3.360177371	10.66727581
ACT43426.1;mdtI	3.044341466	0.661149853
ACT43427.1;mdtJ	2.627512183	1.322299706
ACT43428.1;tqsA	2.589618612	2.096541016
ACT43429.1;pntB	80.60989205	76.42674849
ACT43430.1;pntA	56.91363428	121.5244178
ACT43431.1;ydgH	177.141893	367.0329913
ACT43432.1;ydgI	15.54846622	16.84206777
ACT43433.1;folM	10.79874561	9.261607636
ACT43434.1;ydgC	11.71911431	11.35307387
ACT43435.2;rstA	34.26764196	50.3545357
ACT43436.1;rstB	15.84262459	49.01266257
ACT43437.1;tus	10.14186757	12.45470035
ACT43438.1;fumC	113.2407162	187.4570069
ACT43439.1;fumA	147.7755459	595.2394469
ACT43440.1;manA	97.0984717	139.264112
ACT43441.1;ydgA	47.69936125	211.8735902
ACT43442.1;uidC	1.427436805	0.22661782
ACT43443.1;uidB	2.94511244	0.258080437
ACT43444.1;uidA	4.137961975	2.455388807
ACT43445.1;uidR	20.72770344	21.17549891
ACT43446.1;hdhA	23.71969965	18.87742318
ACT43447.1;malI	4.387000933	8.720798557
ACT43448.1;malX	9.098827968	19.51262011
ACT43449.1;malY	18.48635282	18.03300732
ACT43450.1;add	21.18788779	74.1852185
ACT43451.1;ydgJ	19.27682476	103.8056017
ACT43452.1;blr	28.52176552	3.676921159
ACT43453.1;cnu	18.16698821	4.300663798
ACT43454.1;ydgK	48.41211325	19.76432104
ACT43455.1;rsxA	21.34122643	30.50003178
ACT43456.1;rsxB	41.7783002	32.19988288
ACT43457.1;rsxC	85.53093168	108.1632462
ACT43458.1;rsxD	47.61088677	61.01833226
ACT43459.1;rsxG	34.43190358	38.30116514
ACT43460.1;rsxE	13.75284825	35.11575665
ACT43461.1;nth	14.38628441	38.08353626
ACT43462.1;dtpA	160.6386932	340.0086394
ACT43463.1;gstA	52.5194075	37.13110373
ACT43464.1;pdxY	47.13448638	118.9889957
ACT43465.1;tyrS	311.6674563	1429.71873
ACT43466.1;pdxH	19.24245989	111.8566964
ACT43467.1;mliC	28.82667844	1.939227934
ACT43468.1;anmK	31.80615574	42.3318593
ACT43469.1;slyB	1897.360713	1016.112798
ACT43470.1;slyA	46.46122386	31.47885214
ACT43471.1;ydhI	15.67113713	6.466944459
ACT43472.1;ydhJ	24.7014038	19.16102164
ACT43473.1;ydhK	8.019659147	11.89982754
ACT43474.1;sodC	37.25241232	2.153521651
ACT43475.1;ydhF	94.31762088	66.00609883
ACT43476.1;ydhL	1.109836548	1.397983949
ACT43477.2;nemR	2.530047509	6.390390403
ACT43478.1;nemA	56.98219558	129.3013379
ACT43479.1;gloA	442.8677124	199.7287321
ACT43480.1;rnt	59.18918134	102.3710804
ACT43481.1;lhr	12.71879884	9.614945735
ACT43482.1;grxD	819.9633482	932.3928191
ACT43483.1;mepH	27.40470312	45.85233719
ACT43484.1;sodB	3363.046263	1596.006762
ACT43485.1;ydhP	29.55405057	28.67563493
ACT43486.1;protein_coding	134.6811716	40.84673682
ACT43487.1;purR	125.2449986	191.8204519
ACT43488.1;ydhB	10.42157425	15.76726403
ACT43489.1;ydhC	93.14821323	144.8966461
ACT43490.1;cfa	147.1671475	255.6792618
ACT43491.1;ribC	157.8830486	125.8772783
ACT43492.1;mdtK	57.13553421	35.8436018
ACT43493.1;ydhQ	60.68341509	90.79907292
ACT43494.1;ydhR	184.4863568	76.24478721
ACT43495.1;ydhS	4.32742983	1.34143822
ACT43496.1;ydhT	1.313756092	0.730454591
ACT43497.1;ydhU	3.269938541	0.516160873
ACT43498.1;ydhX	0.407839087	0.094387849
ACT43499.1;ydhW	0.566639216	0.396689912
ACT43500.1;ydhV	0.324826101	0.22661782
ACT43501.1;ydhY	0	0.062925233
ACT43502.1;ydhZ	11.54586249	13.29186689
ACT43503.1;pykF	461.0315088	778.6593828
ACT43504.1;lpp	22309.36157	25039.14936
ACT43505.1;ldtE	14.86092045	7.486942103
ACT43506.1;sufE	5.27846625	4.117832697
ACT43507.1;sufS	20.32162871	12.1592127
ACT43508.1;sufD	13.53271267	12.96491663
ACT43509.1;sufC	6.644567601	12.31565597
ACT43510.1;sufAB	16.08443771	10.62812897
ACT43511.2;ydiH	30.30116745	5.484354029
ACT43512.1;menI	103.883859	42.84164067
ACT43513.1;ydiJ	49.30181422	265.6302935
ACT43514.1;ydiK	23.07727329	71.11464109
ACT43515.1;ydiL	0.166025972	0.094387849
ACT43516.1;ydiN	0.241813115	0.100767354
ACT43517.1;ydiB	0.535971488	0.46599465
ACT43518.1;aroD	55.49518767	55.52933835
ACT43519.1;ydiF	0.732665188	1.202828745
ACT43520.1;ydiO	1.752262906	1.360141828
ACT43521.1;ydiP	1.728821023	1.183690231
ACT43522.1;ydiQ	0.166025972	0.3716068
ACT43523.1;ydiR	1.593462778	1.019997644
ACT43524.1;ydiS	0.407839087	0.491077761
ACT43525.1;ydiT	1.344423819	0.510216275
ACT43526.2;fadK	0.656878046	0.963451916
ACT43527.1;ppsA	979.4002017	1946.447358
ACT43528.1;ppsR	69.08763988	75.47228552
ACT43529.1;aroH	52.93253964	197.8720028
ACT43530.1;ydiE	8.745098491	1.901820719
ACT43531.1;ydiU	22.55575349	93.9103927
ACT43532.1;ydiV	2.33335381	3.475821358
ACT43533.1;nlpC	15.27774973	20.08619653
ACT43534.1;btuD	19.11432749	14.15411655
ACT43535.1;btuE	14.19681656	34.74241022
ACT43536.1;btuC	17.17436108	12.11455617
ACT43537.1;ihfA	1142.592047	399.6205751
ACT43538.1;pheT	491.6351511	1709.224614
ACT43539.1;pheS	157.0025063	752.1214635
ACT43540.1;pheM	2.053647124	5.999645089
ACT43541.1;rplT	7710.124005	3091.730577
ACT43542.1;rpmI	5746.090769	2219.972584
ACT43543.1;infC	442.0469096	1145.523172
ACT43544.1;thrS	623.0974703	2055.219843
ACT43545.1;yniD	15.67483427	3.236879435
ACT43546.1;ydiY	79.51081005	346.4594871
ACT43547.1;pfkB	53.502876	86.98180266
ACT43548.1;ydiZ	14.76345577	5.604259897
ACT43549.1;yniA	11.74255619	3.211361416
ACT43550.1;yniB	24.64905854	32.22627071
ACT43551.1;yniC	63.69179577	92.73061663
ACT43552.1;ydjM	7.158861557	6.404019226
ACT43553.1;ydjN	44.48689258	186.9679727
ACT43554.1;ydjO	1.026823562	0.163692587
ACT43555.1;cedA	4.244416844	18.24773595
ACT43556.1;katE	5.330811509	5.402290282
ACT43557.1;chbG	2.696073482	2.896300345
ACT43558.1;chbF	0.656878046	0.724075086
ACT43559.1;chbR	0.905917004	1.649684881
ACT43560.1;chbA	2.371247381	2.795532991
ACT43561.1;chbC	2.703299326	0.881388169
ACT43562.1;chbB	40.64325742	7.505210803
ACT43563.1;osmE	21.59026539	30.36316193
ACT43564.1;nadE	122.6155537	309.6456189
ACT43565.1;cho	16.23601199	22.94421984
ACT43566.1;ves	0.332051945	0.138609475
ACT43567.1;spy	14.18959071	12.80165895
ACT43568.1;astE	1.026823562	2.525128451
ACT43569.1;astB	3.775242303	3.734336701
ACT43570.1;astD	4.462788076	5.666750223
ACT43571.1;astA	8.562856479	2.864837728
ACT43572.1;astC	7.761629993	12.34755349
ACT43573.1;xthA	137.9042264	281.8754414
ACT43574.1;ydjX	2.318902122	1.687527002
ACT43575.1;ydjZ	1.638582193	1.139903512
ACT43576.1;ynjA	9.077150436	6.353853002
ACT43577.1;ynjB	7.748942656	17.71925097
ACT43578.2;ynjC	14.35561669	3.097835053
ACT43579.1;ynjD	1.624130505	3.154380781
ACT43580.1;ynjE	15.29043707	54.82991147
ACT43581.1;ynjF	9.862160883	14.72087855
ACT43582.1;nudG	14.96737532	21.01180632
ACT43583.1;ynjH	2.212447252	1.37246593
ACT43584.1;gdhA	113.5762968	139.7431565
ACT43585.1;ynjI	0.95103642	1.542538022
ACT43586.1;topB	73.26315855	59.58134556
ACT43587.1;selD	90.5134752	124.6163083
ACT43588.1;ydjA	148.4467072	97.05592863
ACT43589.1;sppA	39.45763373	134.4148108
ACT43590.1;ansA	40.56394157	140.0395139
ACT43591.1;pncA	72.50175842	86.47753098
ACT43592.1;ydjE	1.911063035	1.788294356
ACT43593.1;ydjF	21.44591694	23.15938338
ACT43594.1;ydjG	1.389543234	1.284022678
ACT43595.1;ydjH	0.083012986	0.856305057
ACT43596.1;ydjI	0.860797589	1.441770668
ACT43597.1;ydjJ	0.528745645	1.813812375
ACT43598.1;ydjK	0.618984475	0.396689912
ACT43599.1;ydjL	2.13666011	3.167139791
ACT43600.1;yeaC	566.6827562	68.73029665
ACT43601.1;msrB	87.10095257	181.8323038
ACT43602.1;gapA	2415.524989	8018.874188
ACT43603.1;yeaD	77.24971468	108.4622131
ACT43604.1;yeaE	71.46594466	8.392978476
ACT43605.1;mipA	568.0207079	1008.319936
ACT43606.1;yeaG	0.324826101	0.295922558
ACT43607.1;yeaH	0.490852073	0.232997325
ACT43608.1;yeaI	1.351649663	0.308681567
ACT43609.1;yeaJ	24.08964517	6.913365688
ACT43610.1;yeaK	146.6567192	49.90130006
ACT43611.1;yoaI	0.490852073	0.031462616
ACT43612.1;yeaL	9.463311991	4.608910458
ACT43613.1;yeaM	4.251642688	4.565123739
ACT43614.1;yeaN	0.898691161	2.549776657
ACT43615.1;yeaO	14.17337467	5.572362374
ACT43616.1;yoaF	37.72351965	51.82225929
ACT43617.1;yeaP	9.136721539	51.94941448
APW29180.1;yoaK	62.56927189	13.4993462
ACT43618.1;yeaQ	68.6868582	54.34057333
ACT43619.1;yoaG	0.120906557	0.062925233
ACT43620.1;yeaR	0	0
ACT43621.1;insL-4	0	0
ACT43622.1;leuE	10.22488056	20.80389211
ACT43623.1;dmlR	2.771860624	5.711841663
ACT43624.1;dmlA	4.628814048	5.415049291
ACT43625.1;yeaV	0.777784603	0.062925233
ACT43626.1;yeaW	1.517675635	1.139468605
ACT43627.1;yeaX	2.167327837	0.950692906
ACT43628.1;rnd	27.07265118	127.7595256
ACT43629.1;fadD	21.22031987	84.95021731
ACT43630.1;yeaY	20.32162871	33.23945395
ACT43631.1;tsaB	17.29350328	120.3189796
ACT43632.1;yoaA	13.40458027	27.72320239
ACT43633.1;yoaB	212.7828621	88.14461475
ACT43634.2;yoaC	11.31303957	5.69821284
ACT43635.1;yoaH	34.5311326	24.61391305
ACT43636.1;pabB	24.92523652	96.83569032
ACT43637.1;nudL	37.67470309	14.59502809
ACT43638.1;sdaA	235.2209009	522.7997526
ACT43639.1;yoaD	4.32742983	1.102061391
ACT43640.1;yoaE	18.63616275	45.23874412
ACT43641.1;manX	66.33922114	193.2661367
ACT43642.1;manY	138.631767	174.2105223
ACT43643.2;manZ	155.1328655	350.5580371
ACT43644.1;yobD	15.69827615	14.87224704
ACT43645.1;mntP	40.61258969	31.41244766
ACT43646.1;rlmA	66.39139796	102.7992329
ACT43647.1;cspC	1631.223189	3397.832506
ACT43648.1;yobF	19.88312189	10.1060235
ACT43649.1;yebO	233.4002451	100.5768414
ACT43650.1;mgrB	60.82053769	51.8469075
ACT43651.1;yobH	16.87843835	30.52815924
ACT43652.1;kdgR	93.30524901	195.0961873
ACT43653.1;yebQ	2.13666011	6.812163427
ACT43654.1;htpX	86.40248382	319.1105035
ACT43655.1;prc	478.712938	378.4044806
ACT43656.1;proQ	100.5236817	882.8422425
ACT43657.1;msrC	151.3881225	251.1690909
ACT43658.1;yebS	10.71573263	15.33824169
ACT43659.1;yebT	25.78057262	58.97195746
ACT43660.1;rsmF	15.07929168	115.5289777
ACT43661.1;yebV	25.66143041	1.448150172
ACT43662.1;yebW	3.118364257	1.630981273
ACT43663.1;pphA	2.484928094	0.906471281
ACT43664.1;yebY	115.563147	89.1166207
ACT43665.1;yebZ	192.2206793	25.43788568
ACT43666.1;yobA	126.1257094	100.5513234
ACT43667.1;holE	121.0797292	26.74148178
ACT43668.1;yobB	12.61780547	3.909918484
ACT43669.1;exoX	27.48595176	29.87121435
ACT43670.1;ptrB	12.5799119	33.93844592
ACT43671.1;yebE	12.20450489	13.12092499
ACT43672.2;yebF	141.6918192	5.396345684
ACT43673.1;yebG	91.69204149	51.83284377
ACT43674.1;purT	48.29297105	97.46450774
ACT43675.1;eda	425.5553865	525.187723
ACT43676.1;edd	48.20273222	92.81514572
ACT43677.1;zwf	702.1946429	794.4212812
ACT43678.1;yebK	10.53525497	45.37996304
ACT43679.1;pykA	143.1537893	459.4250593
ACT43680.1;lpxM	28.91515292	78.90258054
ACT43681.2;mepM	66.0177553	70.65125588
ACT43682.1;znuA	53.27904328	106.7010323
ACT43683.1;znuC	12.32541145	29.20962959
ACT43684.1;znuB	33.73889631	26.47658693
ACT43685.1;ruvB	146.4383479	85.89757506
ACT43686.1;ruvA	92.88841973	107.9927392
ACT43687.1;yebB	0.898691161	0.591845116
ACT43688.1;ruvC	523.6831199	21.57218882
ACT43689.1;yebC	332.6963755	657.2409512
ACT43690.1;nudB	141.2807882	30.04041663
ACT43691.1;aspS	259.216947	1014.190686
ACT43692.1;yecD	64.00746324	58.61571911
ACT43693.1;yecE	93.55252362	12.37945102
ACT43694.1;yecN	32.77517256	9.23144974
ACT43695.1;cmoA	33.21191502	119.6888575
ACT43696.1;cmoB	98.75856299	120.0421956
ACT43697.1;torZ	4.040497301	2.801912495
ACT43698.1;torY	0.203919544	0.163692587
ACT43699.2;cutC	30.92914212	48.93784815
ACT43700.1;yecM	22.86612791	49.05180942
ACT43701.1;argS	501.4648799	904.1599821
ACT43702.1;yecT	0.528745645	1.038701251
ACT43703.2;flhE	12.79635034	9.204627001
ACT43704.1;flhA	14.08666455	46.17493839
ACT43705.1;flhB	31.11121569	12.54227379
ACT43706.1;cheZ	9.281069979	4.60296586
ACT43707.1;cheY	3.080470686	4.407810657
ACT43708.1;cheB	0.483626229	0.421773024
ACT43709.1;cheR	0.120906557	0.3716068
ACT43710.1;tap	0.203919544	0.3716068
ACT43711.1;tar	0.490852073	0.195155204
ACT43712.1;cheW	5.830653778	5.92483066
ACT43713.1;cheA	2.385699069	3.784068018
ACT43714.1;motB	0.611758631	0.258080437
ACT43715.1;motA	0.166025972	0.340144184
ACT43716.1;flhC	39.60920801	22.57986236
ACT43717.2;flhD	22.88780544	14.06059851
ACT43718.1;uspC	10.57314854	3.047233923
ACT43719.1;otsA	9.091602124	8.563050568
ACT43720.1;otsB	2.71052517	1.794673861
ACT43721.2;araH	1.154955963	0.906471281
ACT43722.1;araG	1.18562369	0.894147178
ACT43723.1;araF	1.465330376	1.309540697
ACT43724.1;ftnB	19.64853462	4.432893769
ACT43725.1;yecJ	140.8043879	50.52591251
ACT43726.1;yecR	6.918812794	21.64656834
ACT43727.1;ftnA	814.8729223	374.483396
ACT43728.1;yecH	5.029427291	5.307902433
ACT43729.1;tyrP	20.34330624	51.07005675
ACT43730.1;yecA	131.7921016	49.08921663
ACT43731.1;pgsA	20.82516812	102.9492967
ACT43732.2;uvrC	3.685003472	17.77492689
ACT43733.1;uvrY	0.203919544	0.69261247
ACT43734.1;insA-13	0	0
ACT43735.1;insB-13	0	0
ACT43736.1;hchA	0.785010447	0.031462616
ACT43737.1;yedV	3.186925555	9.746740799
ACT43738.1;yedW	7.386222984	13.09076709
ACT43739.1;hiuH	17.82048458	7.140418414
ACT43740.1;yedY	2.786312312	3.790447523
ACT43741.1;yedZ	0.898691161	0.579086106
ACT43742.1;zinT	3.934042431	5.742434466
ACT43743.1;yodB	105.287854	113.597434
APW29181.1;protein_coding	64.78524784	23.44341674
ACT43744.1;mtfA	5.99667975	13.74640726
ACT43745.1;yeeJ	20.70056442	7.857679089
ACT43746.1;shiA	21.71839779	30.34953311
ACT43747.1;amn	73.76863075	98.47856079
ACT43748.1;yeeN	146.8082934	217.2877697
ACT43749.1;yeeO	1.600688621	4.634428477
ACT43750.1;cbl	4.825507748	1.831646168
ACT43751.1;nac	0.249038959	0.295922558
ACT43752.1;ldtA	3.80591003	4.307043303
ACT43753.1;cobT	18.11094581	19.69037643
ACT43754.1;cobS	19.76767683	14.69623035
ACT43755.1;cobU	5.051104823	5.194376069
ACT43756.1;insD	11.29858788	3.230065024
ACT43757.1;protein_coding	1.510449791	1.06421927
ACT43758.1;protein_coding	0.120906557	0.201534708
ACT43759.1;protein_coding	0	0
ACT43760.1;yoeD	0	0
ACT43761.2;yeeX	338.0492014	233.0569175
ACT43762.1;yeeA	13.78897747	8.827510509
ACT43763.1;sbmC	10.85109087	5.63615742
ACT43764.1;dacD	6.002141243	28.97619736
ACT43765.1;sbcB	17.77360081	81.83208312
ACT43766.1;yeeD	7.039719351	17.63196834
ACT43767.1;yeeE	3.179699711	25.24070266
ACT43768.1;plaP	328.806025	1593.858899
ACT43769.1;yeeY	86.49641979	3.979223222
ACT43770.1;yeeZ	32.02629133	99.0155998
APW29182.1;yoeB	0.649652202	0.069304738
ACT43771.1;hisL	39.51191178	9.678305875
ACT43772.1;hisG	22.26159512	80.90719905
ACT43773.2;hisD	60.02107555	69.44190354
ACT43774.1;hisC	75.68322248	62.07994209
ACT43775.1;hisB	33.19746333	68.0566786
ACT43776.1;hisH	38.30990361	46.70095803
ACT43777.1;hisA	48.98051682	54.11772558
ACT43778.1;hisF	45.6816749	58.87292974
ACT43779.1;hisI	51.25429953	87.35123493
ACT43780.2;wzzB	153.1042562	319.8818446
ACT43781.1;ugd	312.9290356	454.5358855
ACT43782.1;gnd	1739.84862	2072.661443
ACT43783.1;manB	12.15039528	24.58201553
ACT43784.1;manC	44.10442817	30.4835027
ACT43785.1;insB-14	0	0
ACT43786.1;insA-14	0	0
ACT43787.1;wbbD	130.1406636	59.5532181
ACT43788.1;wbbC	188.3625925	115.0306506
ACT43789.1;wzy	85.53622473	57.34866042
ACT43790.1;wbbB	52.04460303	81.90602774
ACT43791.1;wbbA	235.7856073	127.8549273
ACT43792.1;vioB	116.0247588	111.5728071
ACT43793.1;vioA	401.9098781	296.9840209
ACT43794.1;wzx	297.1634571	92.92910699
ACT43795.1;Gene	270.1759202	166.7646107
ACT43796.1;rfbA	161.9811842	255.0511701
ACT43797.1;rfbD	137.965225	135.5096229
ACT43798.1;rfbB	124.5447655	340.3492158
ACT43799.1;wcaN	88.02308562	178.8259563
ACT43800.1;wcaM	0.694771617	1.650119787
ACT43801.1;wcaL	1.638582193	2.039995288
ACT43802.1;wcaK	0.28693253	4.369968536
ACT43803.1;wzxC	0.083012986	0.094387849
ACT43804.1;wcaJ	0.241813115	0.232997325
ACT43805.1;cpsG	0.981704147	0.522540378
ACT43806.1;cpsB	0.656878046	1.46685378
ACT43807.1;wcaI	0.407839087	0.270839446
ACT43808.1;wcaH	0.241813115	0.031462616
ACT43809.1;wcaG	0.490852073	0.157313082
ACT43810.1;gmd	0.739891032	0.843546048
ACT43811.1;wcaF	0	0
ACT43812.1;wcaE	0	0.138609475
ACT43813.1;wcaD	1.026823562	0.170072092
ACT43814.1;wcaC	0.822904018	0.856305057
ACT43815.1;wcaB	0.362719672	0.132229971
ACT43816.1;wcaA	0.649652202	0.403069417
ACT43817.1;wzc	0.535971488	0.950692906
ACT43818.1;wzb	0.083012986	0.201534708
ACT43819.1;wza	0	0.069304738
ACT43820.1;yegH	19.29480515	46.21031517
ACT43821.1;asmA	102.8929963	59.12376086
ACT43822.1;dcd	121.2441593	184.0040941
ACT43823.1;udk	24.18887419	203.2377557
ACT43824.1;yegE	3.073244842	11.37134257
ACT43825.1;alkA	2.492153938	5.53495516
ACT43826.1;yegD	26.93006709	75.31613307
ACT43827.1;yegI	1.18562369	1.102061391
ACT43828.1;yegK	1.631356349	0
ACT43829.1;yegL	0.407839087	0.327385174
ACT43830.1;mdtA	2.492153938	10.90578283
ACT43831.1;mdtB	9.99928348	16.73028104
ACT43832.1;mdtC	5.022201447	10.26290167
ACT43833.1;iceT	2.537273353	3.853807662
ACT43834.1;baeS	8.126114016	8.858538219
ACT43835.1;baeR	21.30879435	67.85137382
ACT43836.1;yegP	2.575166924	0.232997325
ACT43837.1;yegQ	120.6702942	234.6081562
ACT43838.1;protein_coding	4.078390872	0.094387849
ACT43839.1;yegR	1.313756092	0.957072411
ACT43840.1;yegS	0.324826101	0.931989299
ACT43841.1;insA-29	0	0
ACT43842.1;insB-29	0	0
ACT43843.1;gatD	276.2941802	287.2848343
ACT43844.1;gatC	46.95031158	104.3591698
ACT43845.1;gatB	41.58530364	18.97819054
ACT43846.1;gatA	69.61251994	116.1791082
ACT43847.1;Gene	304.713188	650.9214585
ACT43848.1;gatY	72.66778439	123.373172
ACT43849.1;fbaB	1.389543234	5.609769588
ACT43850.1;yegT	5.913666764	7.05241007
ACT43851.1;yegU	15.54846622	27.27460663
ACT43852.1;yegV	18.56213996	10.46487129
ACT43853.1;yegW	13.54716436	16.81234478
ACT43854.1;yegX	13.93332591	1.895441215
ACT43855.1;thiD	33.72444462	63.73020597
ACT43856.1;thiM	23.57358686	72.57598518
ACT43857.1;protein_coding	236.5380172	69.53469585
ACT43858.1;protein_coding	61.10007593	21.1508507
ACT43859.1;protein_coding	32.01007529	5.35763375
ACT43860.1;protein_coding	74.3640049	7.939307929
ACT43861.1;protein_coding	1.75948875	0.59822462
ACT43862.1;protein_coding	0.445732658	0.100767354
ACT43863.1;protein_coding	0.324826101	0
ACT43864.1;insB-16	0	0
ACT43865.1;insA-16	0	0
ACT43866.1;yehE	5.738650596	2.524693545
ACT43867.1;mrp	309.2262201	415.2206673
ACT43868.1;metG	343.013933	941.8664019
ACT43869.1;Gene	5.633960078	2.090161512
ACT43870.1;yehI	3.858255289	3.400137115
ACT43871.1;yehK	0.166025972	0.031462616
ACT43872.1;yehL	1.351649663	0.195155204
ACT43873.1;yehM	0.618984475	0.491077761
ACT43874.1;yehP	0.166025972	0.32100567
ACT43875.1;yehQ	1.192849534	0.629687237
ACT43876.1;yehR	0.815678174	0.591845116
ACT43877.1;yehS	14.43862967	89.48518316
ACT43878.1;yehT	24.2394551	33.19697195
ACT43879.1;yehU	26.62868287	34.27945992
ACT43880.1;mlrA	0.936584732	0.629687237
ACT43881.1;yohO	216.4261064	50.76007046
ACT43882.1;yehW	0.656878046	0.554002994
ACT43883.1;yehX	1.842501736	1.247050371
ACT43884.1;yehY	1.109836548	0.900526683
ACT43885.1;osmF	2.243114979	2.56891517
ACT43886.1;bglX	80.69819809	237.0201932
ACT43887.1;dld	125.8694446	196.9642268
ACT43888.1;pbpG	43.27623109	126.8400045
[truncated: 2,198 more rows]
